# Supplementary material for: ITS rDNA Barcodes Clarify Molecular Diversity of Aquatic Hyphomycetes
Source: Microorganisms. 2022 Aug 4;10(8):1569. doi: 10.3390/microorganisms10081569 (PMC9415940; doi:10.3390/microorganisms10081569)
Supplement: Supplementary file 1 [file microorganisms-10-01569-s001.zip]

Archive with 4 entries (4 files):
- Supplementary Data S1.xlsx
- Supplementary Data S2.xlsx
- Supplementary Data S3.pdf
- Supplementary Data S4.xlsx
