# Supplementary material for: ITS rDNA Barcodes Clarify Molecular Diversity of Aquatic Hyphomycetes
Source: Microorganisms. 2022 Aug 4;10(8):1569. doi: 10.3390/microorganisms10081569 (PMC9415940; doi:10.3390/microorganisms10081569)
Supplement: Supplementary file 1 [file microorganisms-10-01569-s001.zip › Supplementary Data S1.xlsx]

## Sheet: Sheet1
Supplementary Data S1: List of species of aquatic hyphomycetes
Accepted name	Phylum	Class	Order	Family	Genus	Synonyms	Basionym	Anamorph	Teleomorph
Alatospora acuminata	Ascomycota	Leotiomycetes	Helotiales	Leotiaceae	Alatospora	Alatospora constricta	Alatospora acuminata
Alatospora flagellata	Ascomycota	Leotiomycetes	Helotiales	Leotiaceae	Alatospora	Clavatospora flagellata / Alatospora crassipes	Clavatospora flagellata
Alatospora pulchella	Ascomycota	Leotiomycetes	Helotiales	Leotiaceae	Alatospora		Alatospora pulchella
Amniculicola longissima	Ascomycota	Dothideomycetes	Pleosporales	Amniculicolaceae	Amniculicola	Anguillospora longissima / Fusarium elongatum / Fusarium longissimum / Massarina sp.1	Fusarium longissimum		Massarina sp.1*
Anguillomyces acadiensis	Basidiomycota	NA	NA	NA	Anguillomyces		Anguillomyces acadiensis
Anguillospora angulata	Ascomycota	NA	NA	NA	Anguillospora	Mycocentrospora angulata / Centrospora angulata	Centrospora angulata
Anguillospora crassa	Ascomycota	Leotiomycetes	Helotiales	Tricladiaceae	Anguillospora	Mollisia uda	Anguillospora crassa	Anguillospora crassa	Mollisia uda*
Anguillospora curvula	Ascomycota	Leotiomycetes	Helotiales	NA	Anguillospora		Anguillospora curvula
Anguillospora filiformis	Ascomycota	Leotiomycetes	Helotiales	NA	Anguillospora	Centrospora filiformis / Mycocentrospora filiformis	Anguillospora filiformis
Anguillospora furtiva	Ascomycota	Leotiomycetes	Helotiales	Tricladiaceae	Anguillospora	Pezoloma sp.	Anguillospora furtiva	Anguillospora furtiva	Pezoloma sp. *
Anguillospora gigantea	Ascomycota	NA	NA	NA	Anguillospora		Anguillospora gigantea
Anguillospora mediocris	Ascomycota	NA	NA	NA	Anguillospora		Anguillospora mediocris
Anguillospora pseudolongissima	Ascomycota	NA	NA	NA	Anguillospora		Anguillospora pseudolongissima
Anguillospora rosea	Ascomycota	Orbiliomycetes	Orbiliales	Orbiliaceae	Anguillospora	Orbilia sp.	Anguillospora rosea	Anguillospora rosea	Orbilia sp.*
Anguillospora rubescens	Ascomycota	Dothideomycetes	Pleosporales	Amniculicolaceae ?	Anguillospora		Anguillospora rubescens
Angulospora aquatica	Ascomycota	NA	NA	NA	Anguillospora		Angulospora aquatica
Aquanectria penicillioides	Ascomycota	Sordariomycetes	Hypocreales	Nectriaceae	Aquanectria	Flagellospora penicillioides / Nectria penicillioides	Flagellospora penicillioides	Flagellospora penicillioides *	Nectria penicillioides *
Aquanectria submersa	Ascomycota	Sordariomycetes	Hypocreales	Nectriaceae	Aquanectria	Heliscus submersus	Heliscus submersus
Aquaphila albicans	Ascomycota	Dothideomycetes	Tubeufiales	Tubeufiaceae	Aquaphila	Tubeufia asiana	Aquaphila albicans	Aquaphila albicans	Tubeufia asiana*
Arborispora dolichovirga	Ascomycota	NA	NA	NA	Arborispora		Arborispora dolichovirga
Arborispora multisurcularis	Ascomycota	NA	NA	NA	Arborispora		Arborispora multisurcularis
Arborispora palma	Ascomycota	NA	NA	NA	Arborispora		Arborispora palma
Arborispora paupera	Ascomycota	NA	NA	NA	Arborispora		Arborispora paupera
Arbusculina fragmentans	Ascomycota	Leotiomycetes	Helotiales	NA	Arbusculina		Arbusculina fragmentans
Arbusculina irregularis	Ascomycota	Leotiomycetes	Helotiales	NA	Arbusculina	Speiropsis irregularis	Speiropsis irregularis
Arbusculina moniliformis	Ascomycota	Leotiomycetes	Helotiales	NA	Arbusculina	Arbusculina moniliformis	Dendrospora moniliformis
Arcispora bisagittaria	Basidiomycota	NA	NA	NA	Arcispora		Arcispora bisagittaria
Articulospora atra	Ascomycota	Leotiomycetes	Helotiales	NA	Articulospora		Articulospora atra
Articulospora moniliformis	Ascomycota	Leotiomycetes	Helotiales	NA	Articulospora	Articulospora moniliforma	Articulospora moniliformis
Articulospora ozeensis	Ascomycota	Leotiomycetes	Helotiales	NA	Articulospora		Articulospora ozeensis
Articulospora proliferata	Ascomycota	Leotiomycetes	Helotiales	NA	Articulospora		Articulospora proliferata
Articulospora tetracladia	Ascomycota	Leotiomycetes	Helotiales	Discinellaceae	Articulospora		Articulospora tetracladia
Bacillispora inflata	Ascomycota	NA	NA	NA	Bacillispora		Bacillispora inflata
Brachiosphaera jamaicensis	Ascomycota	Dothideomycetes	Jahnulales	Aliquandostipitaceae	Brachiosphaera	Actinospora jamaicensis	Actinospora jamaicensis
Brachiosphaera tropicalis	Ascomycota	Dothideomycetes	Jahnulales	Aliquandostipitaceae	Brachiosphaera		Brachiosphaera tropicalis
Calcarispora hiemalis	Ascomycota	NA	NA	NA	Calcarispora		Calcarispora hiemalis
Campylospora brasiliensis	Ascomycota	Sordariomycetes	NA	NA	Campylospora		Campylospora brasiliensis
Campylospora chaetocladia	Ascomycota	Sordariomycetes	NA	NA	Campylospora		Campylospora chaetocladia
Campylospora filicladia	Ascomycota	Sordariomycetes	NA	NA	Campylospora		Campylospora filicladia
Campylospora leptosoma	Ascomycota	Sordariomycetes	NA	NA	Campylospora		Campylospora leptosoma
Campylospora parvula	Ascomycota	Sordariomycetes	NA	NA	Campylospora		Campylospora parvula
Casaresia sphagnorum	Ascomycota	Leotiomycetes	NA	NA	Casaresia	Mollisia casaresiae	Casaresia sphagnorum	Casaresia sphagnorum*	Mollisia casaresiae*
Cladochasiella divergens	Ascomycota	Leotiomycetes	Helotiales	Discinellaceae	Cladochasiella		Cladochasiella divergens
Cladoconidium articulatum	Ascomycota	NA	NA	NA	Cladoconidium		Cladoconidium articulatum
Classicula fluitans	Basidiomycota	Classiculomycetes	Classiculales	Classiculaceae	Classicula	Naiadella fluitans	Naiadella fluitans	Naiadella fluitans	Classicula fluitans
Classicula sinensis	Basidiomycota	Classiculomycetes	Classiculales	Classiculaceae	Classicula		Classicula sinensis
Clavariana aquatica	Ascomycota	Dothideomycetes	Jahnulales	NA	Clavariana		Clavariana aquatica
Clavariopsis aquatica	Ascomycota	Dothideomycetes	Pleosporales	NA	Clavariopsis		Clavariopsis aquatica	Clavariopsis aquatica*	Massarina sp. 2*
Clavariopsis azlanii	Ascomycota	NA	NA	NA	Clavariopsis		Clavariopsis azlanii
Clavariopsis brachycladia	Ascomycota	NA	NA	NA	Clavariopsis		Clavariopsis brachycladia
Clavariopsis bulbosa	Ascomycota	NA	NA	NA	Clavariopsis	Clavatospora bulbosa / Corollospora pulchella	Clavariopsis bulbosa	Clavatospora bulbosa *	Corollospora pulchella *
Clavatospora longibrachiata	Ascomycota	Dothideomycetes	NA	NA	Clavatospora	Heliscus longibrachiatus	Heliscus longibrachiatus
Colispora cavincola	Ascomycota	Dothideomycetes	NA	NA	Colispora		Colispora cavincola
Colispora curvata	Ascomycota	NA	NA	NA	Colispora		Colispora curvata
Colispora elongata	Ascomycota	Dothideomycetes	NA	NA	Colispora		Colispora elongata
Collembolispora barbata	Ascomycota	Leotiomycetes	Helotiales	NA	Collembolispora		Collembolispora barbata
Condylospora flexuosa	Ascomycota	NA	NA	NA	Condylospora		Condylospora flexuosa
Condylospora gigantea	Ascomycota	NA	NA	NA	Condylospora		Condylospora gigantea
Condylospora spumigena	Ascomycota	NA	NA	NA	Condylospora		Condylospora spumigena
Crucella subtilis	Basidiomycota	Microbotryomycetes	NA	NA	Crucella	Camptobasidium hydrophilum	Crucella subtilis	Crucella subtilis *	Camptobasidium hydrophilum *
Culicidospora aquatica	Ascomycota	Leotiomycetes	NA	NA	Culicidospora		Culicidospora aquatica
Culicidospora gravida	Ascomycota	Leotiomycetes	NA	NA	Culicidospora		Culicidospora gravida
Curucispora flabelliformis	Ascomycota	NA	NA	NA	Curucispora		Curucispora flabelliformis
Curucispora ombrogena	Ascomycota	NA	NA	NA	Curucispora		Curucispora ombrogena
Curucispora ponapensis	Ascomycota	NA	NA	NA	Curucispora	Cruciconidiifera ponapensis	Curucispora ponapensis
Cylindrocarpon aquaticum	Ascomycota	Sordariomycetes	Hypocreales	Nectriaceae	Cylindrocarpon	Bacillispora aquatica	Bacillispora aquatica
Cylindrocarpon ianthothele	Ascomycota	Sordariomycetes	Hypocreales	Nectriaceae	Cylindrocarpon	Nectria discophora / Thelonectria rubi / Nectria rubi / Nectria mammoidea / Thelonectria mammoidea / Hypomyces rubi / Thelonectria discophora / Nectria tasmanica / Cucurbitaria tasmanica / Creonectria discostiolata / Nectria umbilicata / Sphaeria discophora / Neonectria discophora / Cucurbitaria discophora	Cylindrocarpon ianthothele	Cylindrocarpon ianthothele *	Nectria discophora *
Cylindrotrichum helisciforme	Ascomycota	Sordariomycetes	Glomerellales	Reticulascaceae	Cylindrotrichum		Cylindrotrichum helisciforme
Dactylaria aquatica	Ascomycota	Leotiomycetes	Helotiales	NA	Dactylaria		Dactylaria aquatica
Dactylellina appendiculata	Ascomycota	Orbiliomycetes	Orbiliales	Orbiliaceae	Dactylellina	Dactylella appendiculata / Laridospora appendiculata / Monacrosporium tentaculum	Laridospora appendiculata
Dendrospora erecta	Ascomycota	Leotiomycetes	Helotiales	NA	Dendrospora		Dendrospora erecta
Dendrospora fastuosa	Ascomycota	Leotiomycetes	NA	NA	Dendrospora		Dendrospora fastuosa
Dendrospora fusca	Ascomycota	Leotiomycetes	Helotiales	NA	Dendrospora		Dendrospora fusca
Dendrospora juncicola	Ascomycota	Leotiomycetes	NA	NA	Dendrospora		Dendrospora juncicola
Dendrospora nana	Ascomycota	Leotiomycetes	Helotiales	NA	Dendrospora		Dendrospora nana
Dendrospora polymorpha	Ascomycota	Leotiomycetes	Helotiales	NA	Dendrospora		Dendrospora polymorpha
Dendrospora tenella	Ascomycota	Leotiomycetes	Helotiales	NA	Dendrospora		Dendrospora tenella
Dendrospora torulosa	Ascomycota	Leotiomycetes	Helotiales	NA	Dendrospora		Dendrospora torulosa
Dendrosporium lobatum	Ascomycota	Sordariomycetes	Hypocreales	NA	Dendrosporium		Dendrosporium lobatum
Dendrosporomyces prolifer	Basidiomycota	Agaricomycetes	NA	NA	Dendrosporomyces		Dendrosporomyces prolifer
Dendrosporomyces splendens	Basidiomycota	Agaricomycetes	NA	NA	Dendrosporomyces	Dendrosporomyces splendens	Varicosporium splendens
Descalsia cruciata	Ascomycota	NA	NA	NA	Descalsia		Descalsia cruciata
Dimorphospora foliicola	Ascomycota	Leotiomycetes	Helotiales	Helotiaceae	Dimorphospora	Hymenoscyphus foliicola	Dimorphospora foliicola	Dimorphospora foliicola *	Hymenoscyphus foliicola *
Dwayaangam colodena	Ascomycota	Leotiomycetes	Helotiales		Dwayaangam		Dwayaangam colodena
Dwayaangam cornuta	Ascomycota	Orbiliomycetes	Orbiliales	Orbiliaceae	Dwayaangam		Dwayaangam cornuta
Dwayaangam dichotoma	Ascomycota	Orbiliomycetes	Orbiliales	Orbiliaceae	Dwayaangam		Dwayaangam dichotoma
Dwayaangam gamundiae	Ascomycota	Orbiliomycetes	Orbiliales	Orbiliaceae	Dwayaangam		Dwayaangam gamundiae
Ellisembia hainanensis	Ascomycota	Sordariomycetes	NA	NA	Ellisembia		Ellisembia hainanensis
Enantioptera tetra-alata	Ascomycota	NA	NA	NA	Enantioptera		Enantioptera tetra-alata
Fibulotaeniella canadensis	Basidiomycota	Agaricomycetes	NA	NA	Fibulotaeniella		Fibulotaeniella canadensis
Filosporella annelidica	Ascomycota	Leotiomycetes	Helotiales	Tricladiaceae	Filosporella	Rogersia annelidica	Rogersia annelidica
Filosporella aquatica	Ascomycota	Leotiomycetes	NA	NA	Filosporella		Filosporella aquatica
Filosporella exilis	Ascomycota	Leotiomycetes	Helotiales	NA	Filosporella		Filosporella exilis
Filosporella fistucella	Ascomycota	Leotiomycetes	Helotiales	NA	Filosporella		Filosporella fistucella
Filosporella pinguis	Ascomycota	Leotiomycetes	Helotiales	NA	Filosporella		Filosporella pinguis
Filosporella versimorpha	Ascomycota	Leotiomycetes	Helotiales	NA	Filosporella		Filosporella versimorpha
Flabellocladia gigantea	Ascomycota	NA	NA	NA	Flabellocladia		Flabellocladia gigantea
Flabellospora acuminata	Ascomycota	NA	NA	NA	Flabellospora		Flabellospora acuminata
Flabellospora amphibia	Ascomycota	NA	NA	NA	Flabellospora	Tetracrium amphibium	Tetracrium amphibium
Flabellospora crassa	Ascomycota	NA	NA	NA	Flabellospora		Flabellospora crassa
Flabellospora multiradiata	Ascomycota	NA	NA	NA	Flabellospora		Flabellospora multiradiata
Flabellospora octacladia	Ascomycota	NA	NA	NA	Flabellospora		Flabellospora octacladia
Flabellospora tetracladia	Ascomycota	NA	NA	NA	Flabellospora	Flabellocladia tetracladia	Flabellospora tetracladia
Flabellospora verticillata	Ascomycota	Agaricomycetes	Sebacinales ?	NA	Flabellospora		Flabellospora verticillata
Flagellospora curvula	Ascomycota	Leotiomycetes	Helotiales	NA	Flagellospora		Flagellospora curvula
Flagellospora fusarioides	Ascomycota	Leotiomycetes	Helotiales	NA	Flagellospora		Flagellospora fusarioides
Flagellospora leucorhynchos	Ascomycota	Leotiomycetes	Helotiales	NA	Flagellospora		Flagellospora leucorhynchos
Flagellospora minuta	Ascomycota	NA	NA	NA	Flagellospora		Flagellospora minuta
Flagellospora saccata	Ascomycota	Leotiomycetes	Helotiales	NA	Flagellospora		Flagellospora saccata
Flagellospora stricta	Ascomycota	NA	NA	NA	Flagellospora		Flagellospora stricta
Fontanospora alternibrachiata	Ascomycota	Leotiomycetes	Helotiales	NA	Fontanospora		Fontanospora alternibrachiata
Fontanospora eccentrica	Ascomycota	Leotiomycetes	Helotiales	NA	Fontanospora	Tricladium eccentricum	Tricladium eccentricum
Fontanospora fusiramosa	Ascomycota	Leotiomycetes	Helotiales	NA	Fontanospora		Fontanospora fusiramosa
Fusicolla aquaeductuum	Ascomycota	Sordariomycetes	Hypocreales	Nectriaceae	Fusicolla	Selenosporium aquaeductuum / Fusarium aqueductum	Selenosporium aquaeductuum
Geminoarcus maximus	Ascomycota	NA	NA	NA	Geminoarcus
Gemmulina botryosa	Ascomycota	NA	NA	NA	Gemmulina	Tricellula botryosa	Tricellula botryosa
Geniculospora grandis	Ascomycota	Leotiomycetes	Helotiales	Tricladiaceae	Geniculospora	Articulospora grandis	Articulospora grandis	Geniculospora grandis *	Hymenoscyphus africanus *
Geniculospora inflata	Ascomycota	Leotiomycetes	Helotiales	NA	Geniculospora	Articulospora inflata	Articulospora inflata
Goniopila monticola	Ascomycota	Leotiomycetes	NA	NA	Goniopila	Margaritispora monticola	Margaritispora monticola
Gorgomyces honrubiae	Ascomycota	Leotiomycetes	Helotiales	Leotiaceae	Gorgomyces		Gorgomyces honrubiae
Gorgomyces hungaricus	Ascomycota	Leotiomycetes	Helotiales	Leotiaceae	Gorgomyces		Gorgomyces hungaricus
Gyoerffyella biappendiculata	Ascomycota	Leotiomycetes	Helotiales	NA	Gyoerffyella	Ingoldia biappendiculata / Tricladium biappendiculatum	Ingoldia biappendiculata
Gyoerffyella craginiformis	Ascomycota	Leotiomycetes	Helotiales	NA	Gyoerffyella	Ingoldia craginiformis	Ingoldia craginiformis
Gyoerffyella entomobryoides	Ascomycota	Leotiomycetes	Helotiales	NA	Gyoerffyella	Ingoldia entomobryoides	Ingoldia entomobryoides
Gyoerffyella gemellipara	Ascomycota	Leotiomycetes	Helotiales	NA	Gyoerffyella		Gyoerffyella gemellipara
Gyoerffyella myrmecophagiformis	Ascomycota	Leotiomycetes	Helotiales	NA	Gyoerffyella		Gyoerffyella myrmecophagiformis
Gyoerffyella oxalidis	Ascomycota	Leotiomycetes	Helotiales	NA	Gyoerffyella		Gyoerffyella oxalidis
Gyoerffyella rotula	Ascomycota	Leotiomycetes	Helotiales	NA	Gyoerffyella	Titaea rotula	Titaea rotula
Gyoerffyella speciosa	Ascomycota	Leotiomycetes	Helotiales	NA	Gyoerffyella	Ingoldia speciosa	Ingoldia speciosa
Gyoerffyella tricapillata	Ascomycota	Leotiomycetes	Helotiales	Discinellaceae	Gyoerffyella	Ingoldia tricapillata	Ingoldia tricapillata
Hamatispora phuquocensis	Ascomycota	Dothideomycetes	Dothideomycetidae	Microthyriales	Hamatispora		Hamatispora phuquocensis
Heliscella stellata	Ascomycota	Dothideomycetes	NA	NA	Heliscella	Heliscus stellatus / Clavatospora stellata	Heliscus stellatus
Heliscina antennata	Ascomycota	Leotiomycetes	Helotiales	NA	Heliscina		Heliscina antennata
Heliscina campanulata	Ascomycota	NA	NA	NA	Heliscina		Heliscina campanulata
Heliscus tentaculus	Ascomycota	NA	NA	NA	Heliscus	Clavatospora tentacula	Heliscus tentaculus
Hydrocina chaetocladia	Ascomycota	Leotiomycetes	Helotiales	NA	Hydrocina	Scorpiosporium chaetocladium / Tricladium chaetocladium	Tricladium chaetocladium	Tricladium chaetocladium *	Hydrocina chaetocladia *
Hydrometrospora symmetrica	Ascomycota	NA	NA	NA	Hydrometrospora		Hydrometrospora symmetrica
Hymenoscyphus imberbis	Ascomycota	Leotiomycetes	Helotiales	NA	Hymenoscyphus	Anguillospora fustiformis / Calycina imberbis / Helotium imberbe / Ombrophila imberbis / Peziza imberbis / Phaeohelotium imberbe	Peziza imberbis	Anguillospora fustiformis*	Hymenoscyphus imberbis* Rutstroemia sp. **
Ingoldiella fibulata	Basidiomycota	Agaricomycetes	Cantharellales	NA	Ingoldiella		Ingoldiella fibulata
Ingoldiella hamata	Basidiomycota	Agaricomycetes	Cantharellales	NA	Ingoldiella	Sistotrema hamatum	Ingoldiella hamata	Ingoldiella hamata *	Sistotrema hamatum *
Ingoldiella nutans	Basidiomycota	Agaricomycetes	Cantharellales	NA	Ingoldiella		Ingoldiella nutans
Isthmolongispora ampulliformis	Ascomycota	NA	NA	NA	Isthmolongispora	Diplorhinotrichum ampulliforme / Dactylaria ampulliformis	Diplorhinotrichum ampulliforme
Isthmolongispora asymmetrica	Ascomycota	NA	NA	NA	Isthmolongispora		Isthmolongispora asymmetrica
Isthmolongispora basitruncata	Ascomycota	NA	NA	NA	Isthmolongispora		Isthmolongispora basitruncata
Isthmolongispora biramifera	Ascomycota	NA	NA	NA	Isthmolongispora		Isthmolongispora biramifera
Isthmolongispora geniculata	Ascomycota	NA	NA	NA	Isthmolongispora		Isthmolongispora geniculata
Isthmolongispora intermedia	Ascomycota	NA	NA	NA	Isthmolongispora		Isthmolongispora intermedia
Isthmolongispora minima	Ascomycota	Dothideomycetes	NA	NA	Isthmolongispora		Isthmolongispora minima
Isthmolongispora quadricellularis	Ascomycota	NA	NA	NA	Isthmolongispora	Isthmolongispora quadricellularia	Isthmolongispora quadricellularis
Isthmolongispora rotundata	Ascomycota	NA	NA	NA	Isthmolongispora		Isthmolongispora rotundata
Isthmolongispora variabilis	Ascomycota	NA	NA	NA	Isthmolongispora		Isthmolongispora variabilis
Isthmomyces lanceatus	Ascomycota	Dothideomycetes	Microthyriales	Microthyriaceae	Isthmomyces	Isthmolongispora lanceata	Isthmolongispora lanceata
Isthmotricladia britannica	Ascomycota	NA	NA	NA	Isthmotricladia		Isthmotricladia britannica
Isthmotricladia gombakiensis	Ascomycota	Orbiliomycetes	Orbiliales	NA	Isthmotricladia		Isthmotricladia gombakiensis
Isthmotricladia laeensis	Ascomycota	NA	NA	NA	Isthmotricladia		Isthmotricladia laeensis
Jaculispora submersa	Basidiomycota	Classiculomycetes	Classiculales	Classiculaceae	Jaculispora		Jaculispora submersa
Kontospora halophila	Ascomycota	NA	NA	NA	Kontospora		Kontospora halophila
Lambdasporium viridense	Ascomycota	NA	NA	NA	Lambdasporium		Lambdasporium viridense
Lambdasporium wauense	Ascomycota	NA	NA	NA	Lambdasporium		Lambdasporium wauense
Lateriramulosa a-inflata	Ascomycota	NA	NA	NA	Lateriramulosa	Lateriramulosa ainflata	Lateriramulosa a-inflata
Lateriramulosa bi-inflata	Ascomycota	NA	NA	NA	Lateriramulosa	Lateriramulosa biinflata	Lateriramulosa bi-inflata
Lateriramulosa minitriangularia	Ascomycota	NA	NA	NA	Lateriramulosa		Lateriramulosa minitriangularia
Lateriramulosa quadriradiata	Ascomycota	NA	NA	NA	Lateriramulosa		Lateriramulosa quadriradiata
Lateriramulosa uni-inflata	Ascomycota	Dothideomycetes	NA	NA	Lateriramulosa	Lateriramulosa uniinflata	Lateriramulosa uni-inflata
Lemonniera alabamensis	Ascomycota	Leotiomycetes	Helotiales	NA	Lemonniera		Lemonniera alabamensis
Lemonniera aquatica	Ascomycota	Leotiomycetes	Helotiales	NA	Lemonniera		Lemonniera aquatica
Lemonniera centrosphaera	Ascomycota	Leotiomycetes	Helotiales	NA	Lemonniera		Lemonniera centrosphaera
Lemonniera cornuta	Ascomycota	Leotiomycetes	Helotiales	NA	Lemonniera		Lemonniera cornuta
Lemonniera filiformis	Ascomycota	Leotiomycetes	Helotiales	NA	Lemonniera		Lemonniera filiformis
Lemonniera pseudofloscula	Ascomycota	Leotiomycetes	Helotiales	NA	Lemonniera		Lemonniera pseudofloscula
Lemonniera terrestris	Ascomycota	Leotiomycetes	Helotiales	NA	Lemonniera	Lemonniera brachycladia	Lemonniera terrestris
Leptosporomyces crucelliger	Basidiomycota	Agaricomycetes	Atheliales	Atheliaceae	Leptosporomyces	Taeniospora descalsii / Fibulomyces crucelliger	Fibulomyces crucelliger	Taeniospora descalsii *	Fibulomyces crucelliger *
Lunulospora curvula	Ascomycota	Sordariomycetes	NA	NA	Lunulospora		Lunulospora curvula
Lunulospora cymbiformis	Ascomycota	NA	NA	NA	Lunulospora		Lunulospora cymbiformis
Magdalaenaea monogramma	Ascomycota	NA	NA	NA	Magdalaenaea		Magdalaenaea monogramma
Margaritispora aquatica	Ascomycota	Leotiomycetes	Helotiales	NA	Margaritispora		Margaritispora aquatica
Miladina lecithina	Ascomycota	Pezizomycetes	Pezizales	Pyronemataceae	Miladina	Actinospora megalospora / Helotium lecithinum / Humaria aurorea / Humaria lecithina / Inermisia lecithina / Peziza lecithina / Pustularia lecithina / Actinosporella megalospora	Peziza lecithina	Actinosporella megalospora	Miladina lecithina *
Miniancora allisoniensis	Ascomycota	Leotiomycetes	Helotiales	Leotiaceae	Miniancora		Miniancora allisoniensis
Mycoarthris corallina	Ascomycota	Leotiomycetes	Helotiales	NA	Mycoarthris		Mycoarthris corallina
Mycocentrospora acerina	Ascomycota	Dothideomycetes	Mycosphaerellales;	Mycosphaerellaceae	Mycocentrospora	Mycocentrospora acerina / Anguillospora flagellifera / Cercospora acerina / Cercospora ailanthi / Cercosporella callosa / Cercosporella ulmicola / Cercosporella anemonis / Cercospora cari / Cercospora macrospora / Cercospora praelonga / Centrospora ohlsenii / Spermospora impatientis / Sporidesmium acerinum / Ansatospora acerina / Centrospora acerina / Cercosporella acerina	Cercospora acerina
Mycocentrospora aquatica	Ascomycota	NA	NA	NA	Mycocentrospora	Centrospora aquatica	Centrospora aquatica
Mycocentrospora clavata	Ascomycota	NA	NA	NA	Mycocentrospora		Mycocentrospora clavata
Mycocentrospora fusarioides	Ascomycota	NA	NA	NA	Mycocentrospora		Mycocentrospora fusarioides
Mycocentrospora varians	Ascomycota	NA	NA	NA	Mycocentrospora		Mycocentrospora varians
Mycofalcella calcarata	Ascomycota	Leotiomycetes	Helotiales	Tricladiaceae	Mycofalcella		Mycofalcella calcarata
Mycofalcella iqbalii	Ascomycota	Dothideomycetes	NA	NA	Mycofalcella		Mycofalcella iqbalii
Nectria curta	Ascomycota	Sordariomycetes	Hypocreales	Nectriaceae	Nectria	Flagellospora curta	Nectria curta	Flagellospora curta *	Nectria curta *
Neonectria lugdunensis	Ascomycota	Sordariomycetes	Hypocreales	Nectriaceae	Neonectria	Heliscus aquaticus / Heliscus lugdunensis / Neonectria lugdunensis / Neonectria shennongjiana	Heliscus lugdunensis	Heliscus lugdunensis *	Nectria lugdunensis *
Nodulospora inconstans	Basidiomycota	NA	NA	NA	Nodulospora		Nodulospora inconstans
Pachycladina hispanica	Ascomycota	Leotiomycetes	Helotiales	NA	Pachycladina		Pachycladina hispanica
Pachycladina mutabilis	Ascomycota	Leotiomycetes	Helotiales	NA	Pachycladina		Pachycladina mutabilis
Phalangispora bharathensis	Ascomycota	Dothideomycetes	NA	NA	Phalangispora		Phalangispora bharathensis
Phalangispora constricta	Ascomycota	Dothideomycetes	NA	NA	Phalangispora		Phalangispora constricta
Phalangispora nawawii	Ascomycota	Dothideomycetes	NA	NA	Phalangispora		Phalangispora nawawii
Pleuropedium macrum	Ascomycota	NA	NA	NA	Pleuropedium		Pleuropedium macrum
Pleuropedium multiseptatum	Ascomycota	Leotiomycetes	Helotiales	NA	Pleuropedium		Pleuropedium multiseptatum
Pleuropedium tricladioides	Ascomycota	Leotiomycetes	Helotiales	NA	Pleuropedium		Pleuropedium tricladioides
Polycladium equiseti	Ascomycota	NA	NA	NA	Polycladium		Polycladium equiseti
Porocladium aquaticum	Ascomycota	NA	NA	NA	Porocladium		Porocladium aquaticum
Pseudoanguillospora gracilis	Ascomycota	NA	NA	NA	Pseudoanguillospora		Pseudoanguillospora gracilis
Pseudoanguillospora prolifera	Ascomycota	NA	NA	NA	Pseudoanguillospora		Pseudoanguillospora prolifera
Pseudoanguillospora stricta	Ascomycota	NA	NA	NA	Pseudoanguillospora		Pseudoanguillospora stricta
Pyramidospora casuarinae	Ascomycota	NA	NA	NA	Pyramidospora		Pyramidospora casuarinae
Pyramidospora constricta	Ascomycota	Sordariomycetes	NA	NA	Pyramidospora		Pyramidospora constricta
Pyramidospora densa	Ascomycota	NA	NA	NA	Pyramidospora		Pyramidospora densa
Pyramidospora fluminea	Ascomycota	NA	NA	NA	Pyramidospora		Pyramidospora fluminea
Pyramidospora herculiformis	Ascomycota	NA	NA	NA	Pyramidospora		Pyramidospora herculiformis
Pyramidospora quadricellularis	Ascomycota	NA	NA	NA	Pyramidospora		Pyramidospora quadricellularis
Pyramidospora ramificata	Ascomycota	Sordariomycetes	NA	NA	Pyramidospora		Pyramidospora ramificata
Pyramidospora robusta	Ascomycota	NA	NA	NA	Pyramidospora		Pyramidospora ramificata
Pyramidospora stellata	Ascomycota	NA	NA	NA	Pyramidospora		Pyramidospora stellata
Quadricladium aquaticum	Ascomycota	NA	NA	NA	Quadricladium		Quadricladium aquaticum
Retiarius bovicornutus	Ascomycota	NA	NA	NA	Retiarius		Retiarius bovicornutus
Scutisporus brunneus	Ascomycota	NA	NA	NA	Scutisporus		Scutisporus brunneus
Setosynnema isthmosporum	Ascomycota	NA	NA	NA	Setosynnema		Setosynnema isthmosporum
Setosynnema limnetica	Ascomycota	NA	NA	NA	Setosynnema		Setosynnema limnetica
Setosynnema yunnanense	Ascomycota	NA	NA	NA	Setosynnema		Setosynnema yunnanense
Sigmoidea aurantiaca	Ascomycota	NA	NA	NA	Sigmoidea		Sigmoidea aurantiaca
Sigmoidea contorta	Ascomycota	NA	NA	NA	Sigmoidea		Sigmoidea contorta
Sigmoidea praelonga	Ascomycota	NA	NA	NA	Sigmoidea		Sigmoidea praelonga
Sigmoidea prolifera	Ascomycota	Dothideomycetes	NA	NA	Sigmoidea	Flagellospora prolifera	Flagellospora prolifera
Speiropsis hyalospora	Ascomycota	NA	NA	NA	Speiropsis		Speiropsis hyalospora
Speiropsis pedatospora	Ascomycota	Dothideomycetes	NA	NA	Speiropsis		Speiropsis pedatospora
Speiropsis scopiformis	Ascomycota	Dothideomycetes	NA	NA	Speiropsis		Speiropsis scopiformis
Stenocladiella neglecta	Ascomycota	Dothideomycetes	NA	NA	Stenocladiella	Leptocladia neglecta	Leptocladia neglecta
Sympodiocladium frondosum	Ascomycota	NA	NA	NA	Sympodiocladium		Sympodiocladium frondosum
Taeniospora gracilis	Basidiomycota	Agaricomycetes	Atheliales	Atheliaceae	Taeniospora		Taeniospora gracilis	Taeniospora gracilis *	Fibulomyces sp. * / Leptosporomyces galzinii**
Taeniospora nasifera	Basidiomycota	Agaricomycetes	Atheliales	Atheliaceae	Taeniospora		Taeniospora nasifera
Tetrabrachium elegans	Ascomycota	NA	NA	NA	Tetrabrachium		Tetrabrachium elegans
Tetrabrunneospora ellisii	Ascomycota	NA	NA	NA	Tetrabrunneospora		Tetrabrunneospora ellisii
Tetrachaetum elegans	Ascomycota	Leotiomycetes	Helotiales	Discinellaceae	Tetrachaetum		Tetrachaetum elegans
Tetracladium apiense	Ascomycota	Leotiomycetes	Helotiales	NA	Tetracladium		Tetracladium apiense
Tetracladium breve	Ascomycota	Leotiomycetes	Helotiales	NA	Tetracladium		Tetracladium breve
Tetracladium furcatum	Ascomycota	Leotiomycetes	Helotiales	NA	Tetracladium		Tetracladium furcatum
Tetracladium marchalianum	Ascomycota	Leotiomycetes	Helotiales	NA	Tetracladium		Tetracladium marchalianum
Tetracladium maxilliforme	Ascomycota	Leotiomycetes	Helotiales	NA	Tetracladium	Maxillispora maxilliformis / Maxillospora maxilliformis / Tetracladium maxilliforme	Titaea maxilliformis
Tetracladium nainitalense	Ascomycota	Leotiomycetes	Helotiales	NA	Tetracladium		Tetracladium nainitalense
Tetracladium palmatum	Ascomycota	Leotiomycetes	Helotiales	NA	Tetracladium		Tetracladium palmatum
Tetracladium setigerum	Ascomycota	Leotiomycetes	Helotiales	NA	Tetracladium	Tridentaria setigera	Tridentaria setigera
Titaeella capnophila	Basidiomycota	Agaricomycetes	NA	NA	Titaeella		Titaeella capnophila
Tricellula aquatica	Ascomycota	Leotiomycetes	Helotiales	NA	Tricellula		Tricellula aquatica
Tricellula aurantiaca	Ascomycota	Leotiomycetes	Helotiales	NA	Tricellula	Volucrispora aurantiaca	Volucrispora aurantiaca
Tricellula curvata	Ascomycota	Leotiomycetes	Helotiales	NA	Tricellula	Tricellula curvatis	Tricellula curvata
Tricellula inaequalis	Ascomycota	Leotiomycetes	Helotiales	NA	Tricellula		Tricellula inaequalis
Tricellula taiwanensis	Ascomycota	NA	NA	NA	Tricellula		Tricellula taiwanensis
Tricladiella pluvialis	Ascomycota	NA	NA	NA	Tricladiella		Tricladiella pluvialis
Tricladiomyces geniculatus	Basidiomycota	Agaricomycetes	NA	NA	Tricladiomyces		Tricladiomyces geniculatus
Tricladiomyces malaysianus	Basidiomycota	NA	NA	NA	Tricladiomyces	Tricladium malaysianum	Tricladium malaysianum
Tricladiopsis flagelliformis	Ascomycota	NA	NA	NA	Tricladiopsis		Tricladiopsis flagelliformis
Tricladiopsis foliosa	Ascomycota	NA	NA	NA	Tricladiopsis		Tricladiopsis foliosa
Tricladiospora brunnea	Ascomycota	NA	NA	NA	Tricladium	Tricladiospora brunnea	Tricladium brunneum
Tricladiospora longissima	Ascomycota	NA	NA	NA	Tricladiospora		Tricladiospora longissima
Tricladiospora stricta	Ascomycota	NA	NA	NA	Tricladiospora		Tricladiospora stricta
Tricladium aciculum	Ascomycota	NA	NA	NA	Tricladium		Tricladium aciculum
Tricladium alaskense	Ascomycota	Leotiomycetes	Helotiales	Ploettnerulaceae	Tricladium		Tricladium alaskense
Tricladium angulatum	Ascomycota	Leotiomycetes	Helotiales	NA	Tricladium	Scorpiosporium angulatum	Tricladium angulatum
Tricladium angustum	Ascomycota	NA	NA	NA	Tricladium		Tricladium angustum
Tricladium anomalum	Ascomycota	NA	NA	NA	Tricladium	Scorpiosporium anomalum	Tricladium anomalum
Tricladium attenuatum	Ascomycota	Leotiomycetes	Helotiales	NA	Tricladium		Tricladium attenuatum
Tricladium castaneicola	Ascomycota	Leotiomycetes	Helotiales	Tricladiaceae	Tricladium		Tricladium castaneicola
Tricladium caudatum	Ascomycota	Leotiomycetes	Helotiales	NA	Tricladium		Tricladium caudatum
Tricladium curvisporum	Ascomycota	Leotiomycetes	Helotiales	Ploettnerulaceae	Tricladium		Tricladium curvisporum
Tricladium fallax	Ascomycota	NA	NA	NA	Tricladium		Tricladium fallaX
Tricladium fuscum	Ascomycota	Leotiomycetes	Helotiales	Tricladiaceae	Tricladium		Tricladium fuscum
Tricladium gracile	Ascomycota	Dothideomycetes	NA	NA	Tricladium	Scorpiosporium gracile	Tricladium gracile
Tricladium kelleri	Ascomycota	Leotiomycetes	Helotiales	Ploettnerulaceae	Tricladium		Tricladium kelleri
Tricladium marylandicum	Ascomycota	NA	NA	NA	Tricladium		Tricladium marylandicum
Tricladium minutum	Ascomycota	Leotiomycetes	Helotiales	NA	Tricladium	Scorpiosporium minutum	Scorpiosporium minutum
Tricladium obesum	Ascomycota	Leotiomycetes	Helotiales	Tricladiaceae	Tricladium		Tricladium obesum
Tricladium patulum	Ascomycota	Leotiomycetes	Helotiales	NA	Tricladium		Tricladium patulum
Tricladium procerum	Ascomycota	Leotiomycetes	Helotiales	NA	Tricladium		Tricladium procerum
Tricladium robustum	Ascomycota	NA	NA	NA	Tricladium		Tricladium robustum
Tricladium splendens	Ascomycota	Leotiomycetes	Helotiales	Tricladiaceae	Tricladium	Hymenoscyphus splendens	Tricladium splendens	Tricladium splendens *	Hymenoscyphus splendens *
Tricladium terrestre	Ascomycota	Leotiomycetes	Helotiales	Tricladiaceae	Tricladium		Tricladium terrestre
Tricladium varicosporoides	Ascomycota	Leotiomycetes	Helotiales	Tricladiaceae	Tricladium	Tricladium indicum / Cudoniella indica / Hymenoscyphus jinggangensis / Hymenoscyphus varicosporoides	Hymenoscyphus varicosporoides	Tricladium indicum *	Cudoniella indica *
Tricladium varium	Ascomycota	NA	NA	NA	Tricladium		Tricladium varium
Trifurcospora irregularis	Ascomycota	NA	NA	NA	Trifurcospora	Flabellospora irregularis	Flabellospora irregularis
Triglyphium alabamense	Ascomycota	NA	NA	NA	Triglyphium		Triglyphium alabamense
Trinacrium angamosense	Ascomycota	Orbiliomycetes	Orbiliales	Orbiliaceae	Trinacrium		Trinacrium angamosense
Trinacrium incurvum	Ascomycota	Orbiliomycetes	Orbiliales	Orbiliaceae	Trinacrium		Trinacrium incurvum
Trinacrium indicum	Ascomycota	Orbiliomycetes	Orbiliales	Orbiliaceae	Trinacrium		Trinacrium indicum
Trinacrium parvisporum	Ascomycota	Orbiliomycetes	Orbiliales	Orbiliaceae	Trinacrium		Trinacrium parvisporum		Orbilia aprilis
Trinacrium subtile	Ascomycota	Orbiliomycetes	Orbiliales	Orbiliaceae	Trinacrium		Trinacrium subtile
Tripospermum camelopardus	Ascomycota	Dothideomycetes	Capnodiales	Capnodiaceae	Tripospermum		Tripospermum camelopardus
Tripospermum infalcatum	Ascomycota	Dothideomycetes	Capnodiales	Capnodiaceae	Tripospermum		Tripospermum infalcatum
Tripospermum myrti	Ascomycota	Dothideomycetes	Capnodiales	Capnodiaceae	Tripospermum	Triposporium myrti	Triposporium myrti
Tripospermum pes-gallinae	Ascomycota	Dothideomycetes	Capnodiales	Capnodiaceae	Tripospermum		Tripospermum pes-gallinae
Tripospermum porosporiferum	Ascomycota	Dothideomycetes	Capnodiales	Capnodiaceae	Tripospermum		Tripospermum porosporiferum
Tripospermum prolongatum	Ascomycota	Dothideomycetes	Capnodiales	Capnodiaceae	Tripospermum		Tripospermum prolongatum
Tripospermum sinense	Ascomycota	Dothideomycetes	Capnodiales	Capnodiaceae	Tripospermum		Tripospermum sinense
Tripospermum variabile	Ascomycota	Dothideomycetes	Capnodiales	Capnodiaceae	Tripospermum		Tripospermum variabile
Triposporina yakuensis	Ascomycota	NA	NA	NA	Triposporina	Dwayaangam yakuensis	Triposporina yakuensis
Triramulispora gracilis	Ascomycota	NA	NA	NA	Triramulispora		Triramulispora gracilis
Triramulispora obclavata	Ascomycota	NA	NA	NA	Triramulispora		Triramulispora obclavata
Triscelophorus acuminatus	Ascomycota	Dothideomycetes	NA	NA	Triscelophorus		Triscelophorus acuminatus
Triscelophorus curviramifer	Ascomycota	Dothideomycetes	NA	NA	Triscelophorus		Triscelophorus curviramifer
Triscelophorus deficiens	Ascomycota	Dothideomycetes	NA	NA	Triscelophorus	Triramulispora deficiens	Triramulispora deficiens
Triscelophorus konajensis	Ascomycota	Dothideomycetes	NA	NA	Triscelophorus		Triscelophorus konajensis
Triscelophorus magnificus	Ascomycota	Dothideomycetes	NA	NA	Triscelophorus		Triscelophorus magnificus
Triscelophorus monosporus	Ascomycota	Dothideomycetes	NA	NA	Triscelophorus		Triscelophorus monosporus
Triscelophorus ponapensis	Ascomycota	Dothideomycetes	NA	NA	Triscelophorus		Triscelophorus ponapensis
Triscelophorus septatus	Ascomycota	Dothideomycetes	NA	NA	Triscelophorus		Triscelophorus septatus
Triscelosporium verrucosum	Ascomycota	NA	NA	NA	Triscelosporium		Triscelosporium verrucosum
Trisulcosporium acerinum	Ascomycota	NA	NA	NA	Trisulcosporium		Trisulcosporium acerinum
Tulipispora ingoldii	Ascomycota	NA	NA	NA	Tulipispora		Tulipispora ingoldii
Tumularia aquatica	Ascomycota	Dothideomycetes	NA	NA	Tumularia	Dactylella aquatica / Pyricularia aquatica / Lophiostoma aquaticum	Pyricularia aquatica	Tumularia aquatica * / Pyricularia aquatica **	Massarina aquatica *
Tumularia tuberculata	Ascomycota	Dothideomycetes	NA	NA	Monotosporella	Tumularia tuberculata	Monotosporella tuberculata
Varicosporium delicatum	Ascomycota	Leotiomycetes	Helotiales	Ploettnerulaceae	Varicosporium		Varicosporium delicatum
Varicosporium elodeae	Ascomycota	Leotiomycetes	Helotiales	Helotiaceae	Varicosporium		Varicosporium elodeae
Varicosporium helicosporum	Ascomycota	NA	NA	NA	Varicosporium		Varicosporium helicosporum
Varicosporium macrosporum	Ascomycota	NA	NA	NA	Varicosporium		Varicosporium macrosporum
Varicosporium scoparium	Ascomycota	Leotiomycetes	Helotiales	Helotiaceae	Varicosporium		Varicosporium scoparium
Varicosporium tricladiiforme	Ascomycota	NA	NA	NA	Varicosporium		Varicosporium tricladiiforme
Varicosporium trimosum	Ascomycota	Leotiomycetes	Helotiales	Helotiaceae	Varicosporium		Varicosporium trimosum
Variocladium giganteum	Ascomycota	Leotiomycetes	Helotiales	Mollisiaceae	Variocladium	Tricladium giganteum	Tricladium giganteum
Variocladium rangiferinum	Ascomycota	Leotiomycetes	Helotiales	Mollisiaceae	Variocladium	Scorpiosporium rangiferinum	Scorpiosporium rangiferinum
Vibrissea flavovirens	Ascomycota	Leotiomycetes	Helotiales	Vibrisseaceae	Vibrissea	Peziza flavovirens / Helotium flavovirens / Calycina flavovirens / Pachydisca flavovirens / Apostemidium torrenticola / Anavirga dendromorpha	Peziza flavovirens	Anavirga dendromorpha *	Vibrissea flavovirens * / Apostemidium torrenticola *
Vibrissea laxa	Ascomycota	Leotiomycetes	Helotiales	Vibrisseaceae	Vibrissea	Taeniolella dichotoma / Anavirga laxa	Anavirga laxa
Volucrispora ornithomorpha	Ascomycota	NA	NA	NA	Volucrispora	Titaea ornithomorpha	Titaea ornithomorpha
Wiesneriomyces javanicus	Ascomycota	Dothideomycetes	Tubeufiales	Wiesneriomycetaceae	Wiesneriomyces	Chaetosira javanica	Wiesneriomyces javanicus
Wiesneriomyces laurinus	Ascomycota	Dothideomycetes	Tubeufiales	Wiesneriomycetaceae	Wiesneriomyces	Chaetopeltis laurina / Tassia laurina / Volutellaria laurina	Volutellaria laurina
Xylomyces aquaticus	Ascomycota	Dothideomycetes	Jahnulales	Aliquandostipitaceae	Xylomyces	Camposporium aquaticum / Vargamyces aquaticus / Sporidesmium ontariense / Repetophragma ontariense	Camposporium aquaticum
Ypsilina graminea	Ascomycota	Leotiomycetes	Helotiales	Ploettnerulaceae	Ypsilina	Ypsilina graminea	Volucrispora graminea
