# Supplementary material for: ITS rDNA Barcodes Clarify Molecular Diversity of Aquatic Hyphomycetes
Source: Microorganisms. 2022 Aug 4;10(8):1569. doi: 10.3390/microorganisms10081569 (PMC9415940; doi:10.3390/microorganisms10081569)
Supplement: Supplementary file 1 [file microorganisms-10-01569-s001.zip › Supplementary Data S2.xlsx]

## Sheet: Sheet1 (2)
Supplementary Data S2: Species of aquatic hyphomycetes with available ITS rDNA barcodes considered in this study
Species name	Synonymous	Strain	Country of origin	Genbank ITS Accession Number
Alatospora acuminata		023	DE	MT278170.1
		130	DE	MT278208.1
		ALAC-180-1658	FR	KX858600.1 / KU519109.1
		ALAC-183-1668	FR	KX858602.1
		CB-L8	AT	AY204591.1
		CBS-104.88	AT	MH862121.1
		DSM-104353	DE	MK353090.1
		DSM-104360	DE	MH930815.1
		DSM-104377	DE	MK353091.1
		DSM-105539	DE	MK353087.1
		DSM-105546	DE	MK353088.1
		DSM-105578	DE	MK353089.1
		DSM-105582	DE	MK371720.1
		DSM-105590	DE	MK353092.1
		CCM F-02383	UK	AY204587.1
		CCM F-11302	US	KC834040.1
		CCM F-12186	SK	AY204588.1
		CCM F-13089	CZ	AY204589.1
		CCM F-37194	CA	AY204590.1
		UMB-223	PT	this study - OM273714
		UMB-741	PT	this study - MZ773535
		UMB-743	NL	KF730795.1
		UMB-744	NL	KF730796.1
		UMB-745	NL	KF730797.1
		UMB-902	PT	this study - OM273715
		UMB-907	PT	KF730798.1
Alatospora flagellata	Clavatospora flagellata / Alatospora crassipes	182-1679	FR	KU519110.1
		CCM F-501	CZ	KC834041.1
Alatospora pulchella		ALPU-130-1663	FR	KX858601.1 / KU519111.1
		DSM-103606	CA	KY616856.1
		CCM F-502	CZ	KC834039.1
		UMB-520	PT	KF730799.1
		UMB-559	IT	KF730800.1
		UMB-560	IT	KF730801.1
		UMB-581	IT	KF730802.1
		UMB-647	AU	KF730803.1
		UMB-740	NL	KF730804.1
		UMB-903	PT	KF730805.1
		UMB-911	PT	KF730806.1
		UMB-912	PT	KF730807.1
		UMB-1115	PT	this study - MZ773536
Amniculicola longissima	Anguillospora longissima / Fusarium elongatum / Fusarium longissimum / Massarina sp.1	5R-10Vn-1-2-1	unknown	KJ171067.1
		5R-3Hd-1-3-2	unknown	KJ170975.1
		CB-L22	AT	AY204596.1
		DSM-104380	DE	MK371721.1
		DSM-104384	DE	MK353142.1
		DSM-105553	DE	MK353143.1
		CCM F-00980	DE	AY204592.1
		CCM F-10691	CZ	AY204593.1
		CCM F-11791	CZ	AY204594.1
		CCM F-11891	CZ	AY204595.1
		WPRHD03	KR	KR261464.1
		WPRHD04	KR	KR261465.1
		WPRVN03	KR	KR261560.1
Anguillospora crassa	Mollisa uda	ANCR-130-1659	FR	KX858603.1 / KU519112.1
		DSM-104359	DE	MK353093.1
		DSM-104363	DE	MK353094.1
		DSM-104370	DE	MK371722.1
		CCM F-05584	SK	AY204579.1
		CCM F-07082	SK	AY204580.1
		CCM F-13483	SK	MT185420.1
		CCM F-15283	SK	AY204581.1
		CCM F-15583	SK	AY204582.1 / AY148106.1 / MT185419.1
		fung5	PL	MT635277.1
		PDD:61826	NZ	MT002397.1
		UMB-217	PT	this study - OM273716
		UMB-1150	PT	this study - MZ773539
		VG33-1	USA	this study - OM907724
Anguillospora curvula		CBS-507.71	UK	MH860239.1
		VG69-4	USA	this study - OM907725
Anguillospora filiformis	Centrospora filiformis / Mycocentrospora filiformis	ANFI-130-1650	FR	KX858604.1
		CCM F-19787	CA	AY148105.1 / KU519113.1
		CCM F-20687	CA	AY148104.1
		UMB-015	PT	GQ411263.1
		UMB-016	PT	this study - OM273717
		UMB-102	PT	GQ411261.1
		UMB-117	PT	GQ411262.1
		UMB-148	PT	GQ411260.1
		UMB-225	PT	this study - MZ773533
		UMB-232	PT	GQ411259.1
		UMB-411	PT	JX089466.1
		UMB-434	PT	JX089467.1
		UMB-704	AU	JX089461.1
		UMB-814	AU	JX089462.1
		UMB-815	AU	JX089463.1
		UMB-816	AU	JX089464.1
		UMB-817	AU	JX089465.1
		UMB-822	PT	JX089468.1
		UMB-823	PT	JX089469.1
		UMB-824	PT	JX089470.1
		UMB-827	PT	JX089471.1
		UMB-828	PT	JX089472.1
Anguillospora furtiva	Pezoloma sp.	CB-L16/CBS-120219	AT	KC834038.1 / MT185427.1
		CCM F-20483	SK	AY148107.1
		NBRC-103659	JP	AB506027.1
Aquanectria penicillioides	Flagellospora penicillioides / Nectria penicillioides	2015-F-035	KR	KU751866.1
		ASU1	EG	MK319539.1
		CBS-257.54	US	KM231743.1 / MH857316.1
		MFLUCC-17-0106	CN	MK828666.1
		NNIBRFG19	KR	PYIU00000000.1
		UMB-300	PT	GQ411324.1
		UMB-302	PT	GQ411326.1
		UMB-304	PT	GQ411325.1
		UMB-350	PT	GQ411323.1
		UMB-395	PT	JX089495.1
		UMB-396	PT	JX089496.1
		UMB-397	PT	JX089497.1
		UMB-398	PT	JX089498.1
		UMB-425	PT	JX089499.1
		UMB-543	IT	JX089493.1
		UMB-545	IT	JX089494.1
		UMB-561	PT	JX089486.1
		UMB-565	PT	JX089487.1
		UMB-566	PT	JX089488.1
		UMB-569	PT	JX089489.1
		UMB-570	PT	JX089490.1
		UMB-571	PT	JX089491.1
		UMB-574	PT	JX089492.1
		UMB-583	ES	JX089502.1
		UMB-584	ES	JX089503.1
		UMB-585	ES	JX089504.1
		UMB-586	ES	JX089505.1
		UMB-587	ES	JX089506.1
		UMB-588	ES	JX089507.1
		UMB-607	ES	JX089508.1
		UMB-611	PT	JX089500.1
		UMB-612	PT	JX089501.1
		UMB-623	AU	JX089473.1
		UMB-624	AU	JX089474.1
		UMB-629	AU	JX089475.1
		UMB-643	AU	JX089476.1
		UMB-646	AU	JX089477.1
		UMB-653	AU	JX089478.1
		UMB-668	AU	JX089479.1
		UMB-679	AU	JX089480.1
		UMB-681	AU	JX089481.1
		UMB-693	AU	JX089482.1
		UMB-696	AU	JX089483.1
		UMB-699	AU	JX089484.1
		UMB-703	AU	JX089485.1
		UMB-795	ES	JX089509.1
		UMB-797	ES	JX089510.1
		UMB-799	ES	JX089511.1
		UMB-800	ES	JX089512.1
		ni	IR	MF085359.1
		VG205-1-2		this study - OM907726
Aquanectria submersa	Heliscus submersus	CBS-394.62	UK	HQ897796.1 / MH858192.1 / NR_153518.1
		UMB-001	PT	GQ411327.1
		UMB-135	PT	GQ411328.1
Aquaphila albicans	Tubeufia asiana	BCC-3520	TH	DQ341098.1
		BCC-3543	TH	DQ341096.1
		KUMCC-19-0078	TH	MT627695.1
		MFLUCC-16-0010	TH	KX454165.1
		MFLUCC-16-0020	TH	KX454167.1
Arbusculina fragmentans		CCM F-13486	SK	KC834042.1 / NR_153520.1
Arbusculina irregularis	Speiropsis irregularis	CCM F-23687	CA	this study - OM273718
		VG76-8	US	this study - OM906795
Articulospora atra		CCM F-01384	CZ	FJ000396.1 / KP234353.1
		CCM F-0684	CZ	FJ000402.1 / KU519114.1 / KP234352.1
		CCM F-07283	unknown	FJ000398.1
		VG233-6	USA	this study - OM907727
Articulospora proliferata		CCM F-11200	CZ	FJ000395.1 / KP234362.1 / KP234351.1
		DSM-105551	DE	MK353095.1
		VG229-6	USA	this study - OM907728
Articulospora tetracladia	Articulospora angulata / Hymenoscyphus tetracladius / Ombrophila tetracladia	2015-F-371	KR	KU892281.1
		ARTE-130-1660	FR	KX858607.1
		ARTE-180-1647	FR	KX858606.1
		CBS-106.46	UK	KP234371.1 / KP234384.1
		CCM F-01877	CZ	FJ000382.1 / EU998917.1
		CCM F-03580	SK	FJ000389.1 / EU998922.1
		CCM F-03680c	SK	FJ000378.1 / EU998926.1
		CCM F-10113	CL	KP234370.1 / KP234360.1
		CCM F-10405	unknown	FJ000393.1
		CCM F-10506	MY	FJ000391.1 / EU998924.1
		CCM F-10606	MY	FJ000392.1 / EU998925.1
		CCM F-10706	MY	FJ000379.1 / EU998927.1
		CCM F-10806	MY	EU998914.1 / FJ000377.1
		CCM F-11013	CL	KP234358.1 / KP234368.1
		CCM F-11101	PT	FJ000386.1 / EU998929.1
		CCM F-11113	CL	KP234369.1
		CCM F-113	CZ	FJ000388.1 / EU998921.1
		CCM F-11507	PT	FJ000384.1 / EU998919.1
		CCM F-11607	PT	FJ000387.1 / EU998920.1
		CCM F-11805	PT	FJ000385.1 / EU998928.1
		CCM F-12313	CL	KP234366.1
		CCM F-12499	CZ	FJ000380.1 / EU998915.1
		CCM F-14298	CZ	FJ000390.1 / EU998923.1
		CCM F-44294	CA	FJ000381.1 / EU998916.1
		DSM-104345	DE	MK226461.1 / MH930816.1
		DSM-104352	DE	MK353096.1
		DSM-105543	DE	MK353100.1
		DSM-105580	DE	MK353097.1
		DSM-105596	DE	MK353098.1
		DSM-105598	DE	MK353099.1
		MARE_UC1	PT	MH078059.1
		M-Lob-30	NO	JN569103.1
		ni	PT	GQ152145.1
		ni	PT	GQ152144.1
		NNIBRFG329	KR	PYIV00000000.1
		UMB-004	PT	JF895422.1
		UMB-008	PT	JF895430.1
		UMB-014	PT	GQ411288.1
		UMB-021	PT	JF895411.1
		UMB-022	PT	JF895412.1
		UMB-040	PT	JF895423.1
		UMB-042	PT	JF895397.1
		UMB-043	PT	JF895398.1
		UMB-047	PT	JF895409.1
		UMB-058	PT	JF895399.1
		UMB-060	PT	JF895424.1
		UMB-061	PT	JF895425.1
		UMB-072	PT	JF895413.1
		UMB-074	PT	JF895400.1
		UMB-076	PT	JF895401.1
		UMB-078	PT	JF895418.1
		UMB-087	PT	GQ411289.1
		UMB-106	PT	JF895414.1
		UMB-1136	PT	KF952625.1
		UMB-1144	PT	this study - OK605573
		UMB-1148	PT	KF952613.1
		UMB-1149	PT	KF952616.1
		UMB-1159	PT	KF952622.1
		UMB-1160	PT	KF952626.1
		UMB-1162	PT	KF952606.1
		UMB-1164	PT	KF952609.1
		UMB-1165	PT	KF952611.1
		UMB-1166	PT	KF952614.1
		UMB-1167	PT	KF952617.1
		UMB-1169	PT	KF952620.1
		UMB-1170	PT	KF952623.1
		UMB-1171	PT	KF952627.1
		UMB-1172	PT	KF952607.1
		UMB-1174	PT	KF952612.1
		UMB-1176	PT	KF952615.1
		UMB-1177	PT	KF952618.1
		UMB-1178	PT	KF952621.1
		UMB-1180	PT	KF952624.1
		UMB-1181	PT	KF952628.1
		UMB-1182	PT	KF952608.1
		UMB-1183	PT	KF952610.1
		UMB-1187	PT	KF952619.1
		UMB-122	PT	GQ411284.1
		UMB-237	PT	JF895415.1
		UMB-309	PT	JF895431.1
		UMB-320	PT	GQ411292.1
		UMB-321	PT	JF895416.1
		UMB-323	PT	GQ411286.1
		UMB-325	PT	JF895402.1
		UMB-326	PT	JF895426.1
		UMB-327	PT	JF895419.1
		UMB-328	PT	GQ411287.1
		UMB-329	PT	JF895403.1
		UMB-332	PT	GQ411291.1
		UMB-333	PT	GQ411290.1
		UMB-338	PT	JF895432.1
		UMB-343	PT	GQ411293.1
		UMB-353	PT	JF895420.1
		UMB-365	PT	JF895404.1
		UMB-376	PT	GQ411285.1
		UMB-380	PT	JF895427.1
		UMB-381	PT	JF895405.1
		UMB-383	PT	JF895428.1
		UMB-413	PT	JF895410.1
		UMB-418	PT	JF895437.1
		UMB-423	PT	JF895417.1
		UMB-427	PT	JF895406.1
		UMB-430	PT	JF895421.1
		UMB-484	PT	JF895433.1
		UMB-485	PT	JF895407.1
		UMB-487	PT	JF895429.1
		UMB-489	PT	JF895434.1
		UMB-492	PT	JF895435.1
		UMB-493	PT	JF895408.1
		UMB-497	PT	JF895436.1
		UMB-521	PT	KF952660.1
		UMB-530	PT	KF952661.1
		UMB-712	PT	this study - OK605572
		UMB-718	PT	KF952662.1
		UMB-719	PT	KF952663.1
		UMB-722	PT	KF952664.1
		UMB-748	PT	KF952643.1
		UMB-750	PT	KF952644.1
		UMB-755	PT	KF952645.1
		UMB-758	PT	KF952646.1
		UMB-762	PT	KF952647.1
		UMB-763	PT	KF952648.1
		UMB-765	PT	KF952655.1
		UMB-766	PT	KF952658.1
		UMB-774	PT	KF952656.1
		UMB-778	PT	KF952649.1
		UMB-779	PT	KF952657.1
		UMB-780	PT	KF952653.1
		UMB-840	PT	KF952629.1
		UMB-841	PT	KF952630.1
		UMB-842	PT	KF952631.1
		UMB-843	PT	KF952632.1
		UMB-844	PT	KF952633.1
		UMB-845	PT	KF952634.1
		UMB-846	PT	KF952635.1
		UMB-848	PT	KF952636.1
		UMB-850	PT	KF952637.1
		UMB-855	PT	KF952652.1
		UMB-858	PT	KF952638.1
		UMB-859	PT	KF952639.1
		UMB-860	PT	KF952640.1
		UMB-865	PT	KF952641.1
		UMB-868	PT	KF952650.1
		UMB-869	PT	KF952642.1
		UMB-905	PT	KF952651.1
		UMB-906	PT	KF952654.1
		UMB-919	PT	KF952659.1
Brachiosphaera tropicalis		SS2522	TH	FJ887922.1
		SS2523	TH	FJ887923.1
		SS2724	TH	FJ887924.1
		SS2944	TH	FJ887925.1
Campylospora brasiliensis		CCIBt-4075	BR	KP262470.1
		CCIBt-4076	BR	KP262471.1
		CCIBt-4077	BR	KP262472.1
		CCIBt-4078	BR	KP262473.1
Campylospora chaetocladia		CCM F-10610	MY	JN190877.1
		CCM F-10710	MY	JN190878.1
		CCM F-10810	MY	JN190879.1
		CCM F-17708	GR	JN190876.1
Campylospora filicladia		CCM F-10010	MY	JN190880.1
		CCM F-10110	MY	JN190881.1
		CCM F-10210	MY	JN190882.1
		CCM F-10310	MY	JN190883.1
Campylospora leptosoma		BCRC-33290	TW	JN190875.1
		CCM F-10510	MY	JN190874.1
		CCM F-15308	MY	JN190871.1 / NR_137070.1
		CCM F-15408	MY	JN190873.1
		CCM F-16008	MY	JN190872.1
Campylospora parvula		CCM F-8044	UK	JN190870.1
		CCM F-13708	MY	JN190868.1
		CCM F-14308	MY	JN190869.1
		CCM F-14908	MY	JN190867.1
		CCM F-15008	MY	JN190866.1
Casaresia sphagnorum	Mollisia casaresiae	VG7-1	US	this study - OM907729
Cladochasiella divergens		CCM F-13489	|*	KC834043.1 / NR_153874.1
Classicula sinensis		YMF-1.04389	CN	KY548837.1
		YMF-1.04613	CN	NR_159755.1 / KY548838.1
Clavariana aquatica		VG75-4	US	this study - OM907730
Clavariopsis aquatica		5R-3Hd-2-4-1	unknown	KJ170982.1
		Boss-Brook-CA	CA	GQ152143.1
		CLAQ-130-1676	FR	KX858610.1
		CLAQ-180-1651	FR	KX858608.1
		CLAQ-180-1652	FR	KX858609.1
		CLAQ-182-1680	FR	KX858611.1
		DSM-104362	DE	MH930817.1
		DSM-104382	DE	MK353101.1
		DSM-105547	DE	MK353102.1
		DSM-29862	DE	MH047194.1
		UMB-019	PT	GQ411316.1
		UMB-110	PT	GQ411318.1
		UMB-156	PT	GQ411319.1
		UMB-195	PT	GQ411317.1
		WD(A)-00-1	DE	ASM1362073v1
		WPRHD11	KR	KR261472.1
Clavariopsis bulbosa	Clavatospora bulbosa / Corollospora pulchella	NBRC-32123	JP	JN943446.1
Clavatospora longibrachiata	Heliscus longibrachiatus	UMB-1109	PT	KF730808.1
		UMB-1200	PT	KF730809.1
		VG80-6		this study - OM907731
Colispora cavincola		CBS-624.95	HU	MH862544.1
Colispora elongata		CCM F-08382	SK	AY148102.1
Collembolispora barbata		CBS-115944	PT	NR_111443.1 / KC005790.1
		UMB-048	PT	GQ411302.1
		UMB-088	PT	GQ411303.1
Culicidospora aquatica		CUAQ-130-1661	FR	KX858612.1
Culicidospora gravida		VG39-4	US	this study - OM907732
Cylindrocarpon aquaticum	Bacillispora aquatica	IMI-369284	UK	AJ009260.1
Cylindrocarpon ianthothele	Nectria discophora / Thelonectria rubi / Nectria rubi / Nectria mammoidea / Thelonectria mammoidea / Hypomyces rubi / Thelonectria discophora / Nectria tasmanica / Cucurbitaria tasmanica / Creonectria discostiolata / Nectria umbilicata / Sphaeria discophora / Neonectria discophora / Cucurbitaria discophora	CBS-113.12	CH	KC153718.1
		CBS-118612	NZ	KC153719.1
		CBS-142.77	NL	KC153720.1
		CBS-177.27	UK	KC153721.1 / WMHX00000000.1
		CBS-241.29	UK	KC153722.1
		CBS-266.36	DE	KC153723.1 / AY677280.1
		CBS-287.92	BR	KC153724.1
		CBS-328.81	CH	AY677279.1
		CBS-952.68	DE	KC153725.1 / MH859250.1
		IMI-120337f	KE	AJ009252.1
		IMI-378765	IE	AJ009267.1
		NRRL-13937	US	AJ131326.1
Dactylellina appendiculata	Dactylella appendiculata / Laridospora appendiculata / Monacrosporium tentaculatum	CBS-206.64	US	AF106531.1 / MH858419.1 / NR_153966.1
		WAC-10294	AU	KT215200.1
		YMF1.01465	unknown	KT932084.1 / MH179736.1
		ATCC-204100	unknown	AY695065.1
Dendrosporium lobatum		CBS-190.36	US	MH855767.1
		MFLU-19-0548	TH	MT559110.1
Dendrosporomyces prolifer		VG258-1	unknown	this study - OM906797
		VG98-3	US	this study - OM906796
Dimorphospora foliicola	Hymenoscyphus foliicola	64-DS.ST4.FK	HR	KY977582.1
		CBS-221.59	JP	DQ202518.1 / NR_153969.1 / MH857844.1
		PNN08	KR	KT184712.1
		PNN16	KR	KT184720.1
		UMB-030	PT	GQ411314.1
		UMB-031	PT	GQ411311.1
		UMB-034	PT	GQ411313.1
		UMB-172	PT	GQ411312.1
		UMB-215	PT	this study - OM273719
		UMB-218	PT	GQ411315.1
		UMB-1119	PT	this study - MZ773538
Dwayaangam colodena		10.44	CA	AY746352.1
		10.48	CA	AY746347.1
		4.37	CA	AY746341.1
		7.37	CA	AY746345.1
		CBS-117473	CA	MH863018.1
		CBS-118912	CA	MH863042.1
		CBS-118913	CA	MH863043.1 / NR_164289.1
		DAOM239833	UK	KX901895.1
		T24.16	CA	AY746349.1
		T24.8	CA	AY746348.1
		T5.2	CA	AY746342.1
		T5.20	CA	AY746343.1
		T5.26	CA	AY746344.1
		T7.18	CA	AY746346.1
		V3.10B	CA	AY746350.1
		V-3.13	CA	AY746351.1
		W1GMTMS	CA	MT028059.1
Filosporella annelidica	Rogersia annelidica	CCM F-00681	SI	MT185415.1
		CCM F-03681	HR	MT185425.1
		CCM F-10195	HR	MT185426.1
		CCM F-11702	UK	KC834044.1
		DSM-104337	DE	MK353106.1
		DSM-104341	DE	MK353107.1
		DSM-104358	DE	MK353108.1
		DSM-104383	DE	MK353109.1
		DSM-105083	DE	MT185424.1
		DSM-105084	DE	MK353110.1
Filosporella exilis		CCM F-13097	BY	KC834046.1 / NR_153981.1
		VG211-1		this study - OM907733
Filosporella fistucella		CCM F-13091	UK	KC834047.1 / NR_153982.1
		JTJ02	KR	KT184757.1
		JTJ06	KR	KT184761.1
		UMB-007	PT	this study - OM273720
Filosporella versimorpha		CCM F-11194	UK	KC834054.1
		JTJ03	KR	KT184758.1
Flagellospora curvula		30-67	CA	AY729939.1
		CB-M13	US	KC834045.1
		DSM-104334	DE	MH930819.1
		DSM-104349	DE	MK353111.1
		DSM-105082	DE	MK353112.1
		CCM F-20899	CZ	KC834050.1
		FLCU-130-1655	FR	KX858613.1
		FLCU-180-1662	FR	KX858614.1
		fung21	PL	MT635293.1
Flagellospora fusarioides		CCM F-14583	UK	KC834048.1
Flagellospora leucorhynchos		CCM F-14183	SK	KC834049.1
Flagellospora saccata		CCM F-39994	CA	KC834053.1
Fontanospora alternibrachiata		VG8-4	US	this study - OM907734
Fontanospora eccentrica	Tricladium eccentricum	CCM F-11513	CL	KP234364.1 / KP234354.1
		UMB-881	PT	KF730812.1
		UMB-882	PT	KF730813.1
		UMB-883	PT	KF730814.1
		UMB-885	PT	KF730815.1
		UMB-886	PT	KF730816.1
		UMB-888	PT	KF730817.1
		UMB-896	PT	KF730818.1
Fontanospora fusiramosa		CCM F-11313	CL	KP234365.1 / KP234355.1
		CCM F-11713	CL	KP234363.1
		CCM F-12900	CZ	KC834052.1
		UMB-075	PT	GQ411267.1
		UMB-085	PT	GQ411264.1
		UMB-167	PT	GQ411265.1
		UMB-208	PT	GQ411266.1
Fusicolla aquaeductuum	Selenosporium aquaeductuum / Fusarium aqueductum	CBS-265.36	NL	MH855795.1
		CBS-268.53	NL	MH857190.1
		CBS-837.85	DE	KM231823.1
		F53	IT	MN508476.1
		KUMCC-17-0320	CN	MH087218.1
		KUMCC-18-0015	CN	MH087219.1
		PD4-MS	unknown	LR588449.1
Geniculospora grandis		CBS-261.84	MW	MH861735.1
		UMB-176	PT	GQ411354.1
		UMB-198	PT	GQ411353.1
		UMB-488	ES	JX089518.1
		UMB-495	ES	JX089519.1
		UMB-502	ES	JX089520.1
		UMB-723	AU	JX089513.1
		UMB-806	AU	JX089514.1
		UMB-807	AU	JX089515.1
		UMB-808	AU	JX089516.1
		UMB-809	AU	JX089517.1
Geniculospora inflata	Articulospora inflata	VG79-1	US	this study - OM907735
Goniopila monticola	Margaritispora monticola	DSM-104356	DE	MK353140.1
		DSM-104367	DE	MK353141.1
Gorgomyces honrubiae		CCM F-12003	ES	KC834057.1 / NR_154062.1
		SGSF278	unknown	MT921655.1
Gorgomyces hungaricus		CCM F-12696	HU	NR_154063.1 / KC834058.1
Gyoerffyella biappendiculata	Ingoldia biappendiculata / Tricladium biappendiculatum	D24GMTMF	CA	MT028108.1
		DSM-105574	DE	MK353130.1
		DSM-105575	DE	MK353131.1
Gyoerffyella craginiformis	Ingoldia craginiformis	CCM F-09367	NL	KC834055.1
Gyoerffyella entomobryoides	Ingoldia entomobryoides	CBS-268.63	NL	KC834056.1 / MH858280.1 / NR_145302.1
		UFMGCB-13855	AQ	MK638836.1 / MT373231.1
Gyoerffyella gemellipara		CCM F-402	NL	KC834060.1
Gyoerffyella rotula	Titaea rotula	16J14	PL	KU516469.1
		19Ja14	PL	KU516473.1
		1J14	PL	KU516474.1
		20J14	PL	KU516470.1
		270J14	PL	KU516475.1
		272Ja14	PL	KU516476.1
		272Jb14	PL	KU516477.1
		29Ja14	PL	KU516472.1
		83Ja14	PL	KU516471.1
		CCM F-400	SK	KC834061.1
		130-1090	JP	AY729937.1
		173	IT	HM044629.1
Gyoerffyella tricapillata	Ingoldia tricapillata	CBS-451.64	UK	KC834059.1 / NR_155114.1
Heliscella stellata		VG254-5	KR	this study - OM907736
Heliscina antennata		VG50-2	US	this study - OM907737
Hydrocina chaetocladia	Scorpiosporium chaetocladium / Tricladium chaetocladium	CBS-249.90	UK	MH862207.1 / NR_160181.1 / DQ202515.1 / AY789413.1
		CCM F-10890	UK	KC834062.1
		TRCH-180-1646	FR	KX858632.1 / KU519122.1
		UMB-013	PT	GQ411309.1
		UMB-035	PT	GQ411310.1
		UMB-062	PT	GQ411308.1
		UMB-065	PT	GQ411307.1
		UMB-504	ES	JX089571.1
		UMB-516	ES	JX089572.1
		UMB-523	PT	JX089562.1
		UMB-527	PT	JX089563.1
		UMB-547	PT	JX089564.1
		UMB-549	PT	JX089565.1
		UMB-616	PT	JX089566.1
		UMB-618	PT	JX089567.1
		UMB-631	AU	JX089551.1
		UMB-642	AU	JX089552.1
		UMB-644	AU	JX089553.1
		UMB-667	AU	JX089554.1
		UMB-685	AU	JX089555.1
		UMB-686	AU	JX089556.1
		UMB-687	AU	JX089557.1
		UMB-689	AU	JX089558.1
		UMB-690	AU	JX089559.1
		UMB-691	AU	JX089560.1
		UMB-711	AU	JX089561.1
		UMB-716	PT	JX089568.1
		UMB-720	PT	JX089569.1
		UMB-721	PT	JX089570.1
		UMB-753	PT	KF952695.1
		UMB-759	PT	KF952696.1
		UMB-761	PT	KF952697.1
		UMB-764	PT	KF952698.1
		UMB-768	PT	KF952699.1
		UMB-773	PT	KF952700.1
		UMB-775	PT	KF952701.1
		UMB-854	PT	KF952683.1
		UMB-856	PT	KF952684.1
		UMB-861	PT	KF952685.1
		UMB-862	PT	KF952686.1
		UMB-867	PT	KF952687.1
		UMB-870	PT	KF952688.1
		UMB-904	PT	KF952689.1
		UMB-914	PT	KF952690.1
		UMB-915	PT	KF952691.1
		UMB-916	PT	KF952692.1
		UMB-917	PT	KF952693.1
		UMB-918	PT	KF952694.1
		UMB-1116	PT	this study - MZ773531
		VG-27.1	US	KC834067.1
Hymenoscyphus imberbis	Anguillospora fustiformis / Calycina imberbis / Helotium imberbe / Ombrophila imberbis / Peziza imberbis / Phaeohelotium imberbe	HB6797	DE	KC411993.1
Isthmolongispora ampulliformis	Diplorhinotrichum ampulliforme / Dactylaria ampulliformis	CBS-223.59	JP	MH857845.1
		ICMP3660	JP	AY265336.1
		NJR102-17	CN	JX077019.1
		OTU-300	unknown	MN957305.1
		OTU-309	unknown	MN957314.1
		OTU-485	unknown	MN957482.1
		OTU-732	unknown	MN957715.1
Isthmomyces lanceatus	Isthmolongispora lanceata	CBS-622.66	NL	MH858897.1
Isthmotricladia gombakiensis		VG113-5	US	this study - OM907738
Lateriramulosa uni-inflata	Lateriramulosa uniinflata	VG80-7	US	this study - OM907739
Lemonniera alabamensis		UMB-550	PT	KF730824.1
		UMB-551	PT	KF730825.1
		UMB-594	PT	this study - MZ773530
Lemonniera aquatica		CBS-167.46	UK	MH856153.1
		DSM-104336	DE	MK353144.1
		DSM-105542	DE	MK353145.1 / MK371724.1
		CCM F-21799	CZ	MK226460.1
		LEAQ-185-1684	FR	KX858621.1
		UMB-448	CH	KF730819.1
		UMB-449	CH	KF730820.1
		UMB-451	CH	KF730821.1
		UMB-458	FR	KF730822.1
		UMB-512	CH	KF730823.1
		VG66-7		this study - OM907740
Lemonniera centrosphaera		CCM F-149	SK	KC834063.1 / NR_155313.1
		DSM-104342	DE	MK353146.1
Lemonniera cornuta		LECO-185-1685	FR	KX858620.1 / KU519115.1
		VG77-4		this study - OM907741
Lemonniera pseudofloscula		VG30-2	US	this study - OM907742
Lemonniera terrestris	Lemonniera brachycladia	DSM-104344	DE	MH930821.1
		DSM-105593	DE	MK353114.1
		DSM-104343	DE	MK353147.1
		LETE-182-1672	FR	KX858623.1
		LETE-183-1669	FR	KX858622.1 / KU519116.1
		LETE-184-1681	FR	KX858615.1
		VG209-3		this study - OM907743
Lunulospora curvula		UMB-108	PT	GQ411321.1
		UMB-115	PT	GQ411322.1
		UMB-305	PT	GQ411320.1
		UMB-498	PT	JX089526.1
		UMB-499	PT	JX089527.1
		UMB-500	PT	JX089528.1
		UMB-578	PT	JX089529.1
		UMB-579	PT	JX089530.1
		UMB-659	AU	JX089521.1
		UMB-666	AU	JX089522.1
		UMB-670	AU	JX089523.1
		UMB-688	AU	JX089524.1
		UMB-706	AU	JX089525.1
		UMB-782	ES	JX089533.1
		UMB-783	ES	JX089534.1
		UMB-791	ES	JX089535.1
		UMB-825	PT	JX089531.1
		UMB-826	PT	JX089532.1
Lunulospora cymbiformis		UMB-660	AU	KF730826.1
		UMB-664	AU	KF730827.1
		UMB-665	AU	KF730828.1
		UMB-715	AU	KF730829.1
Margaritispora aquatica		DSM-105080	DE	MK353138.1
		DSM-105081	DE	MK353139.1
		NNIBRFG339	KR	VJWN00000000.1
Miniancora allisoniensis		CCM F-30487	CA	KC834064.1 / NR_154164.1
Mycoarthris corallina		91-A	UK	AH009124.2
Mycocentrospora acerina	Anguillospora flagellifera / Cercospora acerina / Cercospora ailanthi / Cercosporella callosa / Cercosporella ulmicola / Cercosporella anemonis / Cercospora cari / Cercospora macrospora / Cercospora praelonga / Centrospora ohlsenii / Spermospora impatientis / Sporidesmium acerinum / Ansatospora acerina / Centrospora acerina / Cercosporella acerina	73Jb14	PL	KU516527.1
		ACSIKS_2100373	IN	MN578113.1
		AEH2100373	unknown	MG752975.1
		Ar-1	CL	KF015599.1
		AR61	US	MF776029.1
		ATCC16259	NL	KC585407.1 / KF278454.1
		BH12-1-1	CN	KU341489.1
		BH12-1-2	CN	KU341490.1
		BH14-3-1	CN	KU341502.1
		BH14-3-2	CN	KU341496.1
		BH14-3-3	CN	KU341503.1
		BH14-3-4	CN	KU341501.1
		BH19-14	CN	KU341493.1
		BH19-14-1	CN	KU341497.1
		BH19-14-2	CN	KU341512.1
		BH19-14-3	CN	KU341500.1
		BH19-17	CN	KU341494.1
		BH19-19	CN	KU341495.1
		BH19-2	CN	KU341491.1
		BH19-5	CN	KU341507.1
		BH19-7	CN	KU341492.1
		BH21-3-2	CN	KU341498.1
		BH21-3-3	CN	KU341505.1
		BH21-3-4	CN	KU341506.1
		BH21-3-5	CN	KU341511.1
		CBS-105.43	NL	MH856114.1
		CBS-113.24	NL	MH854764.1
		CBS-115.24	unknown	MH854765.1
		CBS-148.52	US	MH856968.1
		DH-10	CN	KU341521.1
		DH-11	CN	KU341522.1
		DH-12	CN	KU341523.1
		DH-2	CN	KU341513.1
		DH-3	CN	KU341514.1
		DH-4	CN	KU341515.1
		DH-5	CN	KU341516.1
		DH-6	CN	KU341517.1
		DH-7	CN	KU341518.1
		DH-8	CN	KU341519.1
		DH-9	CN	KU341520.1
		F73	DE	LT821460.1
		HS17-1	CN	KU341475.1
		HS17-10-1	CN	KU341478.1
		HS17-10-2	CN	KU341479.1
		HS17-4	CN	KU341476.1
		HS17-6	CN	KU341477.1
		LBD-8	CN	KU341474.1
		LC05	unknown	MT428365.1
		MA12	NO	AY266155.1
		NGJ1-5	CN	KU341471.1
		NGJ3-1-1	CN	KU341509.1
		NGJ3-1-2	CN	KU341510.1
		NGJ3-1-3	CN	KU341508.1
		NGJ3-1-4	CN	KU341499.1
		PE06	US	MF776041.1
		PL3-10-1	CN	KU341463.1
		PL3-10-2	CN	KU341464.1
		PL3-10-3	CN	KU341465.1
		PL3-10-4	CN	KU341466.1
		PL3-1-1	CN	KU341467.1
		PL3-1-2	CN	KU341480.1
		PL3-2-1	CN	KU341481.1
		PL3-2-3	CN	KU341482.1
		PL3-2-4	CN	KU341483.1
		PL3-3	CN	KU341484.1
		PL3-6-1	CN	KU341485.1
		PL3-6-2	CN	KU341486.1
		PL3-6-3	CN	KU341487.1
		PL3-6-4	CN	KU341488.1
		PL3-8-1	CN	KU341460.1
		PL3-8-2	CN	KU341461.1
		PL3-8-3	CN	KU341462.1
		PL4-1	CN	KU341468.1
		PL4-4	CN	KU341469.1
		PL52-1-2	CN	KU341504.1
		PL55-3	CN	KU341472.1
		PL64-1	CN	KU341473.1
		PL65-1-1	CN	KU341470.1
		SL0917	CN	MH614173.1
		YIMPH30319	CN	KP276614.1
		YIMPH30322	CN	KP686162.1
Mycofalcella calcarata		CCM F-10289	UK	KC834065.1
		VG44-4		this study - OM907744
Mycofalcella iqbalii		CBS-400.93	PK	MH862425.1
Nawawia filiformis	Clavatospora filiformis	MFLU-18-1500	TH	MH758196.1
Nectria curta	Flagellospora curta	UMB-039	PT	GU938616.1
Neonectria lugdunensis	Heliscus aquaticus / Heliscus lugdunensis / Nectria lugdunensis / Neonectria shennongjiana	strain1	PT	MK803117.1
		strain2	PT	MK803118.1
		strain3	PT	MK803119.1
		strain4	PT	MK803120.1
		strain5	PT	MK803121.1
		strain6	PT	MK803122.1
		strain7	PT	MK803123.1
		strain8	PT	MK803124.1
		strain9	PT	MK803125.1
		strain10	PT	MK803126.1
		CBS-125485	US	KM231762.1 / MH863594.1
		CBS-127475	CN	KM515896.1 / MH864598.1 / NR_163555.1
		CBS-222.84	NL	KM515892.1
		CBS-250.58	UK	NR_155466.1 / KM515893.1 / NR_163555.1 / MH864598.1
		CBS-251.58	UK	KM515894.1 / MH857773.1
		CBS-270.53	FR	KM515895.1 / MH857192.1
		DSM-104361	DE	MH930822.1 / MK371726.1
		DSM-105558	DE	MK353115.1
		DSM-105592	DE	MK353116.1
		DSM-105573	DE	MK353117.1
		DSM-105566	DE	MK371723.1
		DSM-104354	DE	MK371725.1
		DSM-104372	DE	MK371727.1
		DSM-105550	DE	MK371728.1
		DSM-105549	DE	MK371729.1
		ELBE-23	DE	DQ247779.1
		ELBE98	DE	DQ247780.1
		Es16-1	UK	MF110617.1
		fung29	PL	MT635301.1
		CCM F-05185	CZ	DQ247775.1
		CCM F-12486	CZ	DQ247776.1
		CCM F-13783	SK	DQ247777.1
		CCM F-245	SK	DQ247778.1
		Guardbridge15	UK	GU726754.1
		HMAS-173254	CN	KJ022024.1
		HULU-182-1671	FR	KX858619.1
		IGB-KR47	DE	MK012412.1
		IMI-369285	UK	AJ009266.1
		IVA-441	unknown	MN833378.1
		Lunz5	AT	DQ247781.1
		Ma25-1	UK	MF110613.1
		Ma29-2	UK	MF110619.1
		Ma33-2	UK	MF110618.1
		MARE_UC3	PT	MH078061.1
		NELU-130-1656	FR	KX858617.1
		NELU-180-1645	FR	KX858616.1
		NELU-181-1664	FR	KX858618.1
		NRRL-20592	UK	AJ131325.1
		Ri34-3	UK	MF110615.1
		STAF206	UK	KU214521.1
		STAF230	UK	KU214545.1
		UMB-003	PT	GQ411335.1
		UMB-044	PT	GQ411329.1
		UMB-079	PT	GQ411338.1
		UMB-160	PT	GQ411333.1
		UMB-161	PT	this study - OK605576
		UMB-164	PT	GQ411334.1
		UMB-311	PT	GQ411336.1
		UMB-362	PT	GQ411331.1
		UMB-364	PT	GQ411330.1
		UMB-369	PT	GQ411332.1
		UMB-378	PT	GQ411337.1
		UMB-385	PT	GQ411339.1
		VGNL16-1	CA	MF671817.1
		HMAS-183185	CN	FJ560440.1
		BossBrook-CA	CA	FJ000394.1
Obeliospora microappendiculata		LAMIC-30.16	BR	KY789469.1
Phalangispora constricta		MUCL-40953	CU	KY558280.1
Phalangispora nawawii		LAMIC041712	BR	KR822207.1
Pleuropedium multiseptatum		CCM F-46594	CA	this study - OM273721
Pseudoanguillospora stricta		DSM-104335	DE	MK353118.1
Pyramidospora constricta		VG116-5	US	this study - OM907745
Pyramidospora ramificata		VG54-1	US	this study - OM907746
Retiarius bovicornutus		IMI-223460	ZA	KY352466.1
Speiropsis pedatospora		CBS-397.59	JP	NR_145393.1 / KR822200.1 / MH857901.1
		GUFCC-18008	IN	KU563769.1
		SS2229	TH	FJ887926.1
		SS2236	TH	FJ887927.1
Speiropsis scopiformis	Nodulospora inconstans	LAMIC002810	BR	KR822203.1
		LAMIC004712	BR	KR822202.1
		LAMIC005013	BR	KR822205.1
		LAMIC005111	BR	KR822206.1
		LAMIC007206	BR	KR822201.1
		LAMIC010611	BR	KR822204.1
Stenocladiella neglecta	Leptocladia neglecta	STNE-183-1689	FR	KX858624.1
Taeniospora gracilis		CBS-713.83	CZ	MH861677.1
		CBS-714.83	CZ	MH861678.1
Tetrachaetum elegans		CB-M11	US	KC834066.1
		THEL-180-1653	FR	KX858625.1
		UMB-435	CH	JX089541.1
		UMB-483	PT	JX089542.1
		UMB-518	PT	KF952682.1
		UMB-522	PT	JX089543.1
		UMB-529	PT	JX089544.1
		UMB-532	PT	JX089545.1
		UMB-534	PT	JX089546.1
		UMB-609	PT	JX089547.1
		UMB-615	PT	JX089548.1
		UMB-617	PT	JX089549.1
		UMB-648	AU	JX089536.1
		UMB-717	PT	JX089550.1
		UMB-747	PT	KF952677.1
		UMB-757	PT	KF952678.1
		UMB-771	PT	KF952679.1
		UMB-776	PT	KF952680.1
		UMB-777	PT	KF952681.1
		UMB-810	AU	JX089537.1
		UMB-811	AU	JX089538.1
		UMB-812	AU	JX089539.1
		UMB-813	AU	JX089540.1
		UMB-835	PT	KF952665.1
		UMB-836	PT	KF952666.1
		UMB-837	PT	KF952667.1
		UMB-838	PT	KF952668.1
		UMB-839	PT	KF952669.1
		UMB-851	PT	KF952670.1
		UMB-852	PT	KF952671.1
		UMB-853	PT	KF952672.1
		UMB-871	PT	KF952673.1
		UMB-872	PT	KF952674.1
		UMB-874	PT	KF952675.1
		UMB-908	PT	KF952676.1
Tetracladium apiense		E8911A	EC	JN411808.1
		F-23099	ES	FJ000366.1 / EU883419.1
		F-23199	ES	EU883420.1 / FJ000367.1 / AF411025.1
		F-23299	ES	FJ000368.1 / EU883422.1
		F-23399	ES	FJ000369.1 / EU883421.1
		UMB-535	IT	KF952738.1
		UMB-541	IT	KF952739.1
Tetracladium breve		DSM-105555	DE	MK371730.1
		CCM F-10501	PT	FJ000364.1 / EU883418.1
		CCM F-12505	PT	FJ000405.1 / KU519117.1 / EU883431.1
		PDD:110838	NZ	MN864185.1
		UMB-046	PT	GQ411301.1
Tetracladium furcatum		A0609	CN	KF494824.1
		C21BN1	DE	KT582084.1
		CBS-266.84	UK	NR_160168.1 / MH861736.1
		DSM-104333	DE	MK353119.1
		DSM-104355	DE	MK353120.1
		DSM-105565	DE	MK353121.1
		DSM-105594	DE	MK353122.1
		CCM F-06983	UK	FJ000373.1
		CCM F-11883	CZ	FJ000375.1 / KU519118.1 / AF411026.1
		GMU_LL_01_F4	AR	KC180668.1
		GPO_CO_01_C9	AR	KC180667.1
		N052	NO	HQ623452.1
		Ppf38	unknown	GU586842.1
		S16.1	ME	KY322519.1
Tetracladium marchalianum		CB-ELBE50	DE	AY204624.1
		CB-L27	AT	AY204625.1
		CBS-439.51	UK	MH856929.1
		DSM-100330	DE	MT453286.1
		DSM-104373	DE	MH930823.1
		DSM-104346	DE	MK353123.1
		DSM-104347	DE	MK353124.1
		DSM-105561	DE	MK353125.1
		DSM-105562	DE	MK353126.1
		DSM-105563	DE	MK353127.1
		CCM F-11001	UK	FJ000357.1 / EU883413.1
		CCM F-11391	CZ	FJ000361.1 / EU883417.1 / AF411022.1
		CCM F-19399	CZ	FJ000370.1 / EU883423.1 / AY204620.1
		CCM F-26199	CZ	AY204621.1
		CCM F-26299	CZ	FJ000358.1 / EU883414.1 / AY204622.1
		CCM F-26399	CZ	FJ000359.1 / EU883415.1 / AY204623.1
		F-312	SK	FJ000360.1 / AF411023.1 / EU883416.1
		IVA-410A	unknown	MN833372.1
		LH-89	CZ	AF411024.1
		ntu202	TW	FJ205456.1
		ntu211	TW	FJ205463.1
		TEMA-1-169	FR	KX858635.1
		TEMA-1-170	FR	KX858636.1
		TEMA-1-171	FR	KX858637.1
		TEMA-1-172	FR	KX858638.1
		TEMA-1-203	FR	KX858639.1
		TEMA-181-1666	FR	KX858626.1
		TEMA-182-1673	FR	KX858628.1
		TEMA-183-1670	FR	KX858627.1
		TEMA-2-33	FR	KX858640.1
		TEMA-5-118	FR	KX858642.1
		TEMA-5-120	FR	KX858643.1
		TEMA-5-208	FR	KX858644.1
		TEMA-5-83	FR	KX858641.1
		TEMA-8-165	FR	KX858645.1
		TEMA-8-166	FR	KX858646.1
		TEMA-8-167	FR	KX858647.1
		TEMA-8-168	FR	KX858648.1
		UMB-064	PT	GQ411294.1
		UMB-094	PT	GQ411298.1
		UMB-095	PT	GQ411296.1
		UMB-1000	IS	KF952712.1
		UMB-1003	IS	KF952714.1
		UMB-1028	IS	KF952722.1
		UMB-1029	IS	KF952723.1
		UMB-1034	IS	KF952724.1
		UMB-1035	IS	KF952725.1
		UMB-1036	IS	KF952726.1
		UMB-1039	IS	KF952727.1
		UMB-1079	IS	KF952718.1
		UMB-1145	IS	KF952719.1
		UMB-1146	IS	KF952720.1
		UMB-1147	IS	KF952721.1
		UMB-118	PT	GQ411295.1
		UMB-239	PT	GQ411299.1
		UMB-440	CH	KF952702.1
		UMB-445	CH	KF952703.1
		UMB-454	FR	KF952704.1
		UMB-467	FR	KF952705.1
		UMB-577	IT	KF952706.1
		UMB-967	IS	KF952707.1
		UMB-968	IS	KF952711.1
		UMB-969	IS	KF952709.1
		UMB-972	IS	KF952715.1
		UMB-973	IS	KF952716.1
		UMB-989	IS	KF952717.1
		UMB-990	IS	KF952710.1
		UMB-995	IS	KF952713.1
		UMB-996	IS	KF952708.1
Tetracladium palmatum		CCM F-10001	PT	FJ000372.1 / EU883424.1
Tetracladium setigerum	Tridentaria setigera	CBS-422.54	US	MH857378.1
		CCM F-10186	CZ	FJ000374.1 / EU883427.1
		CCM F-19499	CZ	FJ000363.1 / EU883426.1
		CCM F-20987	CA	FJ000365.1 / KU519120.1 / EU883425.1
		TESE-182-1675	FR	KX858629.1
		UMB-736	NL	KF952740.1
		UMB-739	NL	KF952741.1
Tetracladium maxilliforme	Maxillispora maxilliformis / Maxillospora maxilliformis / Titaea maxilliformis	77-57E	SE	KC989085.1
		aurim728	LT	DQ069048.1
		DS8	LT	DQ093771.1
		DSM-105583	unknown	MK353128.1
		CCM F-13186	CZ	FJ000371.1 / EU883430.1
		CCM F-14286	SK	AF411027.1
		F-529	CZ	FJ000362.1 / KU519119.1 / EU883429.1
		G3B(8)	UK	KX610446.1
		H4_2	CN	JN129417.1
		KRP7-2	LT	HM036615.1
		NS170D	LT	DQ068996.1
Tricellula aquatica		CBS-271.84	UK	MH861737.1
		CBS-383.58	UK	MH857818.1
Tricellula aurantiaca	Volucrispora aurantiaca	CBS-399.58	CA	MH857822.1
Tricellula curvata	Tricellula curvatis	CBS-429.54	US	MH857382.1
Tricellula inaequalis		CBS-359.53	NO	MH857245.1
Tricladium alaskense		VG69-2	US	JQ417290.1
		VG71-7	US	JQ417291.1
Tricladium angulatum	Scorpiosporium angulatum	DSM-104374	DE	MH930824.1
		DSM-104375	DE	MK353129.1
		DSM-104376	DE	MK371731.1
		CCM F-01380	DE	AY204608.1
		CCM F-10200	CZ	AY204609.1
		CCM F-139	CZ	AY204610.1
		CCM F-14186	CZ	AY204611.1
		TRAN-4-1683	FR	KX858631.1 / KU519121.1
		UMB-436	CH	KF730830.1
		UMB-437	CH	KF730831.1
		UMB-438	CH	KF730832.1
		UMB-443	CH	KF730833.1
Tricladium attenuatum		CBS-509.71	UK	NR_160133.1 / MH860241.1
		UMB-1201	PT	KF730834.1
Tricladium curvisporum		VG69-3	US	this study - OM907747
		VG242-1	US	this study - OM907748
Tricladium kelleri		VG68-1	US	JQ417288.1
		VG68-2	US	JQ417289.1
Tricladium minutum	Scorpiosporium minutum	CCM F-10203	UK	JQ412863.1
Tricladium obesum		CCM F-14598	CZ	KC834068.1
Tricladium splendens	Hymenoscyphus splendens	CBS-234.46	UK	MH856171.1 / NR_160074.1
		DSM-104348	DE	MK353133.1
		DSM-104369	DE	MK353134.1
		DSM-105544	DE	MK353135.1
		DSM-105595	DE	MK353136.1
		CCM F-11989	CZ	AY204633.1
		CCM F-12386	SK	AY204634.1
		CCM F-16599	CZ	AY204635.1
		CCM F-19087	CA	AY204636.1
		MARE_UC4	PT	MH078062.1
		SS-2274	TH	DQ202510.1
		SS-2282	TH	DQ202511.1
		TRSP-130-1648	FR	KX858633.1
		TRSP-180-1649	FR	KX858634.1
		UMB-068	PT	GQ411349.1
		UMB-100	PT	GQ411347.1 / GU938617.1
		UMB-330	PT	GQ411348.1
		UMB-347	PT	GQ411346.1
		UMB-352	PT	GQ411351.1
		UMB-356	PT	GQ411352.1
		UMB-372	PT	GQ411350.1
		UMB-414	PT	this study - OK605580
		UMB-1117	PT	this study - MZ773537
		ni	PT	GQ152147.1
		ni	PT	GQ152146.1
Tricladium terrestre		CBS-697.73	IE	DQ202519.1 / NR_160144.1 / MH860789.1
		UMB-083	PT	GQ411342.1
		UMB-089	PT	GQ411343.1
		UMB-179	PT	GQ411344.1
		UMB-181	PT	GQ411345.1
Tricladium varicosporoides	Tricladium indicum / Cudoniella indica / Hymenoscyphus jinggangensis / Hymenoscyphus varicosporides	CBS-651.66	JP	DQ202514.1 / NR_147422.1
		CCM F-16472	JP	AB926052.1
		FC-2038	JP	AB481291.1
		CBS-430.94	IN	MH862473.1 / DQ202513.1
		SS-708	unknown	DQ202505.1
		UMB-241	PT	GQ411340.1
		5612	CN	KJ472295.1
		1543	CN	KJ472293.1
		3927	CN	KJ472294.1
		SS-336	TH	DQ202507.1
		SS-451	TH	DQ202508.1
		SS-472	TH	DQ202509.1
		SS-76.01	TH	DQ202506.1
		UMB-026	PT	GQ411341.1
Triscelophorus acuminatus		UMB-558	IT	KF730835.1
		UMB-608	ES	KF730836.1
		UMB-875	PT	KF730837.1
		UMB-901	PT	KF730838.1
		UMB-1118	PT	KF730839.1
Triscelophorus konajensis		YMF1.04065	-	MK569513.1
Triscelophorus monosporus		TOMO-185-1686	FR	KX858630.1
		UMB-709	AU	KF730840.1
Tumularia aquatica	Dactylella aquatica / Pyricularia aquatica / Lophiostoma aquaticum	CBS-212.46	UK	MH856165.1
		DSM-105568	DE	MK353137.1
		DSM-104371	DE	MK371732.1
		DSM-104379	DE	MK371733.1
		CCM F-02081	CZ	AY148101.1
		LL11-021	US	KF057519.1
		MUCL28096	UK	AY265337.1 / NR_145347.1
		P4-D6-434	PT	KU325167.1
		P4-F10-62	PT	KU325187.1
		ni	PL	FJ000399.1
Tumularia tuberculata	Monotosporella tuberculata	DSM-104368	DE	MK371734.1
		VG262-4	KR	this study - OM907749
		VG264-4	KR	this study - OM907750
Varicosporium delicatum		CBS-574.95	CA	DQ202516.1
		CCM F-19494	CA	JQ412864.1
		UMB-387	PT	KF730848.1
		UMB-390	PT	KF730849.1
Varicosporium elodeae		33	PL	MT573495.1
		127J14	PL	KU516614.1
		152Jb14	PL	KU516619.1
		205Ja14	PL	KU516616.1
		211Ja14	PL	KU516617.1
		217Jb14	PL	KU516615.1
		23Jb14	PL	KU516613.1
		266J14	PL	KU516618.1
		4Ja14	PL	KU516611.1
		8Jc14	PL	KU516612.1
		AU-CRYP05	SJ	JN995640.1
		CBS-321.56	NL	MH857658.1
		CBS-451.51	NL	MH856934.1
		CBS-541.92	CA	DQ202517.1
		CCM F-04276	SK	MK226459.1
		CCM FC-3423	JP	LC206544.1
		MARE-UC2	PT	MH078060.1
		M-Lob-119	NO	JN569102.1
		NY066	AU	KM216334.1
		P52.1	AR	KX611531.1
		PA-102	CZ	JN655608.1
		PB-140	CZ	JN655610.1
		UMB-005	PT	GQ411279.1
		UMB-055	PT	GQ411272.1
		UMB-096	PT	GQ411274.1
		UMB-101	PT	GQ411275.1
		UMB-171	PT	GQ411276.1
		UMB-213	PT	GQ411282.1
		UMB-249	PT	GQ411270.1
		UMB-310	PT	GQ411283.1
		UMB-314	PT	GQ411273.1
		UMB-319	PT	GQ411281.1
		UMB-331	PT	GQ411277.1
		UMB-340	PT	GQ411269.1
		UMB-345	PT	GQ411271.1
		UMB-366	PT	GQ411278.1
		UMB-382	PT	GQ411268.1
		UMB-384	PT	GQ411280.1
		UMB-878	PT	this study - OK605582
		WA0000019152	PL	JX981463.1
		ni	PT	GQ152149.1
		ni	PT	GQ152148.1
		VG43-4		this study - OM907751
Variocladium rangiferinum	Scorpiosporium rangiferinum	VG71-1	US	this study - OM907752
Vibrissea flavovirens	Peziza flavovirens / Helotium flavovirens / Calycina flavovirens / Pachydisca flavovirens / Apostemidium torrenticola / Anavirga dendromorpha	CBS-121003	DE	MT026430.1
		G.M.-2014-05-19.2	LU	MN165448.1
		HMAS-275653	CN	KY924872.1
		ICMP-19442	NZ	KF429257.1
		LUGO:ECC18061602	SP	MW376717.1
		MBH39316	CN	AY789427.1
Ypsilina graminea	Volucrispora graminea	CBS-114630	UK	NR_160217.1 / MH862967.1
		RR-165	UK	AJ748690.1
		UFMGCB-13133	AQ	MT355890.1
		UFMGCB-13234	AQ	MT373216.1
		UFMGCB-13265	AQ	MT373230.1
		UFMGCB-13322	AQ	MT359862.1 / MT355889.1
		UFMGCB-13866	AQ	MK638846.1
		UFMGCB-13898	AQ	MK638834.1
		UMB-098	PT	GQ411304.1
		UMB-111	PT	GQ411306.1
		UMB-354	PT	GQ411305.1
Wiesneriomyces laurinus	Chaetopeltis laurina / Tassia laurina / Volutellaria laurina	CBS-101058	NZ	KR822217.1
		CBS-101143	VE	KR822215.1
		CBS-506.48	ID	KR822212.1
		DAOM-250029	CA	KP057801.1
		F8146	unknown	MN429199.1
		LAMIC028512	BR	KR822213.1
		LAMIC028912	BR	KR822208.1
		LAMIC033512	BR	KR822210.1
		LAMIC036112	BR	KR822209.1
		LAMIC042812	BR	KR822211.1
		MFLUCC-17-0076	TH	MN168764.1
		MFLUCC-19-0073	TW	MW063176.1
		MUCL41042	VE	KR822216.1
		MUCL41162	BR	KR822214.1
		NCYUCC-19-0135	TW	MW063177.1
		ST015	MY	MH512974.1
		X143	unknown	MK304226.1
Xylomyces aquaticus	Camposporium aquaticum / Vargamyces aquaticus / Sporidesmium ontariense / Repetophragma ontariense	ACSIKS-2100253	IN	MN578126.1
		BPF10.2012	HU	KF280586.1
		CBS-636.91	HU	NR_154471.1 / FJ887921.1
		FMR-11587	ES	KY853475.1
		FMR 16953	ES	LR812095.1
		GJ62A	UK	MK347818.1
