# Supplementary material for: ITS rDNA Barcodes Clarify Molecular Diversity of Aquatic Hyphomycetes
Source: Microorganisms. 2022 Aug 4;10(8):1569. doi: 10.3390/microorganisms10081569 (PMC9415940; doi:10.3390/microorganisms10081569)
Supplement: Supplementary file 1 [file microorganisms-10-01569-s001.zip › Supplementary Data S4.xlsx]

## Sheet: Within Genera
Supplementary Data S4-1: Evolutionary divergence within genera
Genus	Average evolutionary divergence	Number of species
Alatospora	0.0304	3
Anguillospora	0.183061	6
Aquanectria	0.00809646	2
Aquaphila	0.00153048	1
Arbusculina	0.0904242	2
Articulospora	0.0342671	3
Bacillispora	-	1
Brachiosphaera	0.0336867	1
Campylospora	0.138438	5
Casaresia	-	1
Cladochasiella	0	1
Classicula	0	1
Clavariana	-	1
Clavariopsis	0.0506084	2
Clavatospora	0.00289857	1
Nawawia	-	1
Colispora	0.062867	2
Collembolispora	0	1
Culicidospora	0.0445491	2
Cylindrocarpon	0.0719225	1
Dactylellina	0	1
Dendrosporium	0	1
Dendrosporomyces	0	1
Dimorphospora	0.0515028	1
Dwayaangam	0.0180328	1
Filosporella	0.0999383	4
Flagellospora	0.093786	5
Fontanospora	0.0198134	3
Fusicolla	0.121065	1
Geniculospora	0.0361002	2
Goniopila	0	1
Gorgomyces	0.0447007	2
Gyoerffyella	0.0262452	6
Heliscina	-	1
Tricladium	0.14654	12
Isthmolongispora	0.208961	2
Isthmotricladia	-	1
Lateriramulosa	-	1
Lemonniera	0.0127457	6
Lunulospora	0.0115488	2
Margaritispora	0.00264223	1
Miniancora	0	1
Tumularia	0.107417	2
Mycoarthris	-	1
Mycocentrospora	0.000776093	1
Mycofalcella	0.222215	2
Neonectria	0.00419345	1
Obeliospora	-	1
Phalangispora	0.0168472	2
Pleuropedium	-	1
Pseudoanguillospora	-	1
Pyramidospora	0.0981409	2
Retiarius	-	1
Speiropsis	0.162263	2
Stenocladiella	-	1
Taeniospora	0	1
Tetrachaetum	0.0129532	1
Tetracladium	0.0302794	7
Tricellula	0.0646638	4
Triscelophorus	0.133824	3
Varicosporium	0.037611	2
Variocladium	0.00852851	2
Vibrissea	0.00860152	1
Ypsilina	0.00663713	1
Wiesneriomyces	0.174158	1
Xylomyces	0.0232407	1

## Sheet: Between genera
Supplementary Data S4-2: Evolutionary divergence between genera
	Alatospora	Anguillospora	Aquanectria	Aquaphila	Arbusculina	Articulospora	Bacillispora	Brachiosphaera	Campylospora	Casaresia	Cladochasiella	Classicula	Clavariana	Clavariopsis	Clavatospora	Nawawia	Colispora	Collembolispora	Culicidospora	Cylindrocarpon	Dendrosporium	Dendrosporomyces	Dimorphospora	Dwayaangam	Filosporella	Flagellospora	Fontanospora	Fusicolla	Geniculospora	Goniopila	Gorgomyces	Gyoerffyella	Tricladium	Isthmolongispora	Isthmotricladia	Laterimulosa	Lemonniera	Lunulospora	Margaritispora	Miniancora	Tumularia	Mycoarthris	Mycocentrospora	Mycofalcella	Neonectria	Obelispora	Outgroup	Phalangispora	Pleuropedium
Alatospora
Anguillospora	0.234917
Aquanectria	0.262121	0.270396
Aquaphila	0.301785	0.325579	0.279604
Arbusculina	0.247077	0.23969	0.306805	0.341451
Articulospora	0.190094	0.170892	0.238339	0.328147	0.223206
Bacillispora	0.265474	0.279169	0.0888247	0.279618	0.309917	0.263753
Brachiosphaera	0.32112	0.333844	0.347686	0.372739	0.339493	0.326917	0.315847
Campylospora	0.311904	0.315376	0.230385	0.386032	0.32505	0.279782	0.241081	0.392133
Casaresia	0.191092	0.215471	0.268888	0.330709	0.215745	0.150762	0.284725	0.301722	0.310999
Cladochasiella	0.23432	0.198613	0.271254	0.378577	0.256529	0.0967109	0.284346	0.397095	0.313468	0.181476
Classicula	0.413219	0.439183	0.439441	0.496059	0.454477	0.408102	0.435697	0.462973	0.457522	0.400092	0.448402
Clavariana	0.297907	0.320677	0.344739	0.334286	0.33379	0.326609	0.318521	0.117997	0.381041	0.305472	0.384802	0.440462
Clavariopsis	0.28031	0.275411	0.324792	0.30682	0.310775	0.26966	0.306342	0.335705	0.349741	0.283658	0.314643	0.418125	0.332746
Clavatospora	0.361044	0.395461	0.375028	0.426192	0.410086	0.332402	0.408921	0.493926	0.429514	0.356163	0.375796	0.557497	0.509419	0.385336
Nawawia	0.324212	0.312643	0.230432	0.357202	0.33755	0.30591	0.243515	0.368991	0.26846	0.322773	0.33459	0.497284	0.354377	0.35615	0.487054
Colispora	0.313267	0.299052	0.355403	0.328014	0.339638	0.308792	0.329997	0.359068	0.376723	0.316729	0.350059	0.413254	0.363684	0.0797225	0.405717	0.374897
Collembolispora	0.191844	0.239993	0.2637	0.324982	0.216067	0.174778	0.268111	0.34433	0.294913	0.187354	0.238182	0.408784	0.346855	0.30774	0.413839	0.29217	0.343489
Culicidospora	0.173937	0.213061	0.250705	0.32031	0.247946	0.178576	0.24884	0.334629	0.325828	0.197447	0.214409	0.443938	0.348099	0.265139	0.381038	0.318473	0.292596	0.23772
Cylindrocarpon	0.321124	0.332225	0.181605	0.351053	0.374574	0.327913	0.150499	0.391992	0.311912	0.343049	0.373525	0.468878	0.39913	0.38108	0.461816	0.286571	0.387217	0.31549	0.317638
Dendrosporium	0.26013	0.285826	0.18304	0.314205	0.280647	0.242869	0.170956	0.308525	0.245175	0.271656	0.270401	0.511522	0.282462	0.282547	0.368466	0.249462	0.319809	0.258837	0.269824	0.254644
Dendrosporomyces	0.342307	0.375852	0.417552	0.450462	0.368801	0.363361	0.434411	0.497484	0.453925	0.35669	0.394078	0.451972	0.471369	0.397931	0.539659	0.49058	0.408539	0.334615	0.364886	0.499812	0.457461
Dimorphospora	0.246833	0.238767	0.273151	0.329386	0.237992	0.221707	0.273272	0.333816	0.298582	0.219782	0.247304	0.44574	0.329067	0.314257	0.430688	0.293007	0.350165	0.268143	0.234478	0.310019	0.246894	0.401522
Dwayaangam	0.217758	0.246636	0.304045	0.363329	0.23465	0.18411	0.303494	0.326648	0.350296	0.216306	0.239392	0.450789	0.325756	0.315201	0.354182	0.343813	0.334533	0.208511	0.237548	0.358715	0.272872	0.398568	0.233249
Filosporella	0.205724	0.185209	0.250092	0.310307	0.203425	0.180073	0.253278	0.310632	0.282004	0.179892	0.210008	0.442082	0.29996	0.300516	0.412057	0.27032	0.331008	0.202062	0.192524	0.30219	0.277455	0.373921	0.173099	0.215688
Flagellospora	0.129977	0.238793	0.248258	0.269792	0.244781	0.203439	0.241582	0.329795	0.292346	0.218691	0.245236	0.41564	0.312039	0.276974	0.372384	0.290836	0.311009	0.223807	0.177712	0.307007	0.251793	0.369738	0.243705	0.236707	0.214179
Fontanospora	0.197246	0.164981	0.232339	0.335012	0.208196	0.0476517	0.247192	0.330588	0.284828	0.155448	0.0725019	0.405176	0.347725	0.272288	0.333865	0.3033	0.309398	0.182515	0.167947	0.319294	0.24102	0.354335	0.207447	0.197731	0.179243	0.205609
Fusicolla	0.30498	0.310107	0.161517	0.335709	0.338161	0.287206	0.137513	0.343957	0.270554	0.316271	0.321427	0.486079	0.336795	0.328295	0.433749	0.285778	0.354099	0.300382	0.273202	0.237394	0.220021	0.449045	0.299512	0.336669	0.286094	0.287523	0.274727
Geniculospora	0.222848	0.169216	0.271164	0.340977	0.210673	0.175716	0.283884	0.299312	0.306601	0.185431	0.201806	0.425755	0.286896	0.287055	0.412207	0.304894	0.31634	0.208794	0.185826	0.329936	0.291821	0.360653	0.209416	0.21998	0.136983	0.220538	0.162252	0.300147
Goniopila	0.175071	0.217541	0.293994	0.332689	0.220302	0.208297	0.302421	0.34712	0.309953	0.209089	0.244619	0.43453	0.305136	0.2769	0.389124	0.339107	0.305384	0.220453	0.188282	0.368923	0.297902	0.373259	0.232861	0.243229	0.195195	0.196905	0.209131	0.321423	0.17647
Gorgomyces	0.0960391	0.247584	0.260921	0.26998	0.250505	0.206591	0.272977	0.340743	0.323037	0.193821	0.254586	0.432077	0.312732	0.292223	0.36432	0.338208	0.339771	0.204412	0.179302	0.328902	0.255516	0.369533	0.268399	0.22716	0.208674	0.14249	0.212684	0.305798	0.219501	0.18397
Gyoerffyella	0.191295	0.16281	0.235027	0.332922	0.213542	0.0458007	0.256299	0.325683	0.283727	0.159584	0.0806973	0.412937	0.343092	0.272258	0.326055	0.303903	0.305607	0.183266	0.168794	0.326524	0.242821	0.353833	0.215898	0.191154	0.177141	0.206161	0.0283978	0.281737	0.165457	0.205348	0.212696
Tricladium	0.219682	0.205776	0.26463	0.319703	0.226254	0.189853	0.270485	0.317581	0.293885	0.187629	0.228869	0.426422	0.309581	0.304569	0.418088	0.294734	0.333008	0.21813	0.20364	0.317199	0.272551	0.365137	0.208154	0.225218	0.143655	0.221169	0.186567	0.298074	0.155126	0.19947	0.225183	0.187606
Isthmolongispora	0.405286	0.417716	0.40128	0.427784	0.405247	0.385967	0.435532	0.508813	0.46073	0.39317	0.422664	0.474689	0.453028	0.415672	0.368964	0.438982	0.433296	0.418815	0.407228	0.471422	0.396218	0.477188	0.417129	0.418763	0.409438	0.411493	0.385582	0.477123	0.402845	0.406821	0.402822	0.389711	0.414016
Isthmotricladia	0.427664	0.455268	0.477702	0.499436	0.468684	0.430329	0.443994	0.516191	0.521996	0.424976	0.439456	0.547618	0.457486	0.415081	0.575944	0.450152	0.447812	0.482837	0.448437	0.548859	0.439635	0.553604	0.464144	0.496838	0.446388	0.45616	0.435747	0.482002	0.451218	0.40309	0.437063	0.440821	0.468727	0.474605
Laterimulosa	0.30116	0.330073	0.354187	0.293244	0.320223	0.314304	0.36141	0.346354	0.347217	0.344333	0.367452	0.408961	0.320704	0.318604	0.385841	0.3146	0.359321	0.332132	0.277383	0.386784	0.319457	0.416216	0.327962	0.34596	0.299679	0.305925	0.329585	0.372567	0.321352	0.291504	0.316512	0.329692	0.313927	0.402458	0.355648
Lemonniera	0.213244	0.187742	0.246024	0.344066	0.231599	0.0725239	0.270063	0.340329	0.29292	0.155079	0.119693	0.431264	0.344705	0.298616	0.355033	0.310368	0.335242	0.198866	0.172722	0.33691	0.251301	0.358796	0.225458	0.212615	0.19767	0.225203	0.063998	0.292765	0.186944	0.215516	0.235017	0.0670476	0.202309	0.400568	0.460779	0.320808
Lunulospora	0.326943	0.332033	0.263345	0.383399	0.387154	0.300993	0.247596	0.40597	0.289426	0.326415	0.336873	0.488013	0.376576	0.323424	0.439485	0.318189	0.373633	0.331311	0.335158	0.301963	0.203406	0.491531	0.334588	0.359792	0.308421	0.317537	0.298532	0.295928	0.314265	0.362754	0.327251	0.307569	0.324188	0.437834	0.4863	0.397734	0.321402
Margaritispora	0.204243	0.178114	0.239319	0.336353	0.227876	0.0610918	0.26721	0.33682	0.277824	0.15361	0.112399	0.422489	0.337452	0.289344	0.346958	0.30612	0.329204	0.187991	0.163743	0.332281	0.240367	0.352318	0.218732	0.201908	0.186774	0.21497	0.058464	0.283021	0.176176	0.207271	0.225516	0.0596578	0.190226	0.387947	0.445329	0.313806	0.0110785	0.312881
Miniancora	0.0969592	0.252687	0.283628	0.305929	0.255176	0.196722	0.28403	0.360938	0.326079	0.200479	0.261858	0.416593	0.349596	0.300077	0.357369	0.351425	0.33975	0.198839	0.188208	0.358068	0.284378	0.366347	0.288926	0.24038	0.215866	0.151109	0.205711	0.326663	0.241985	0.194129	0.098193	0.200809	0.238592	0.418777	0.47332	0.305927	0.235636	0.368111	0.224724
Tumularia	0.286423	0.280095	0.314256	0.309854	0.31896	0.285018	0.301968	0.344873	0.347993	0.286963	0.318656	0.409677	0.333012	0.0992746	0.388235	0.347214	0.0928586	0.312775	0.272296	0.367243	0.288085	0.396156	0.316739	0.321331	0.298786	0.277899	0.28765	0.325852	0.289372	0.279715	0.300152	0.286369	0.304346	0.408022	0.418415	0.320348	0.313224	0.345288	0.302782	0.318058
Mycoarthris	0.163857	0.196175	0.274003	0.322827	0.194938	0.139857	0.247609	0.310487	0.28137	0.18309	0.169688	0.400111	0.299526	0.296303	0.359171	0.302245	0.319805	0.193317	0.137497	0.312182	0.249038	0.361755	0.183482	0.179974	0.164514	0.164361	0.127778	0.272296	0.151123	0.199223	0.183517	0.128468	0.165394	0.392378	0.437774	0.312936	0.137251	0.329046	0.132685	0.183927	0.297257
Mycocentrospora	0.332205	0.304337	0.338936	0.344274	0.329559	0.305066	0.344301	0.393077	0.383548	0.299979	0.305868	0.418912	0.39033	0.222966	0.410972	0.377282	0.24326	0.323364	0.293282	0.45539	0.290282	0.386582	0.339019	0.344409	0.31881	0.309909	0.300935	0.358674	0.305941	0.328042	0.330952	0.302762	0.325255	0.408105	0.430111	0.376658	0.315748	0.367151	0.304602	0.369677	0.233391	0.316259
Mycofalcella	0.269893	0.21852	0.289216	0.328344	0.264786	0.229195	0.290774	0.333339	0.325302	0.239351	0.270939	0.43264	0.31518	0.285977	0.428028	0.324443	0.317954	0.272253	0.251792	0.351976	0.290805	0.383595	0.260928	0.276686	0.189129	0.271891	0.227081	0.323034	0.156185	0.236523	0.268175	0.230254	0.211391	0.413024	0.449769	0.32343	0.238165	0.331022	0.227219	0.306406	0.28709	0.2255	0.307897
Neonectria	0.255113	0.268792	0.0860942	0.27226	0.301436	0.25203	0.00389056	0.317075	0.221525	0.26982	0.272387	0.419358	0.308647	0.29094	0.386303	0.22537	0.324521	0.255969	0.242946	0.151162	0.160663	0.411932	0.260072	0.299237	0.241432	0.232462	0.238496	0.134962	0.271664	0.287797	0.257751	0.248192	0.258257	0.402305	0.425269	0.338614	0.262236	0.230364	0.256329	0.277047	0.286628	0.250636	0.322807	0.278724
Obelispora	0.221907	0.256842	0.276296	0.360571	0.237413	0.22532	0.290912	0.370046	0.321082	0.207467	0.258276	0.447829	0.370124	0.37118	0.439316	0.312788	0.400855	0.284018	0.216891	0.329013	0.284952	0.364688	0.342043	0.259152	0.231338	0.238036	0.215517	0.315277	0.233882	0.201839	0.232865	0.216827	0.258027	0.433225	0.482948	0.365211	0.216371	0.331955	0.213539	0.250343	0.359134	0.192825	0.389233	0.309699	0.279308
Outgroup	0.475115	0.491305	0.527311	0.631404	0.504397	0.437101	0.549541	0.567759	0.618223	0.477227	0.501026	0.524377	0.521865	0.525359	0.550586	0.58777	0.567912	0.512864	0.470625	0.606942	0.54873	0.51809	0.527208	0.454242	0.48576	0.504952	0.461402	0.617752	0.46054	0.441895	0.505735	0.445066	0.488825	0.563192	0.583043	0.538029	0.466393	0.650826	0.448877	0.465582	0.513367	0.462982	0.561773	0.500861	0.53539	0.4968
Phalangispora	0.325233	0.359717	0.326284	0.330335	0.355452	0.326473	0.30568	0.388165	0.440993	0.359334	0.387369	0.471705	0.381544	0.398333	0.453586	0.362482	0.407283	0.326777	0.310064	0.328757	0.344989	0.497346	0.340867	0.351952	0.334546	0.300737	0.312853	0.354375	0.337664	0.299233	0.314798	0.314943	0.350794	0.439666	0.537277	0.343824	0.343412	0.412888	0.334263	0.316976	0.390877	0.304395	0.457442	0.377083	0.302227	0.332883	0.590148
Pleuropedium	0.213851	0.176995	0.25247	0.338874	0.239061	0.0512203	0.268069	0.342366	0.314035	0.163944	0.0955715	0.430817	0.360978	0.289325	0.345378	0.343348	0.300989	0.189389	0.185252	0.331622	0.263732	0.379431	0.228856	0.204086	0.18642	0.230136	0.0352632	0.303699	0.179195	0.230262	0.233477	0.0339145	0.197724	0.407908	0.502239	0.365236	0.0765878	0.332064	0.0700511	0.221154	0.297424	0.132603	0.332134	0.243225	0.267118	0.219389	0.468757	0.304087
Pseudoanguillospora	0.15485	0.185625	0.267676	0.308436	0.183853	0.135501	0.264855	0.324946	0.258318	0.170574	0.168952	0.396663	0.289946	0.277026	0.326632	0.288566	0.315849	0.178703	0.131129	0.314794	0.240688	0.347282	0.180966	0.169545	0.160048	0.156487	0.126502	0.278075	0.14613	0.189966	0.169072	0.124421	0.166918	0.376073	0.415134	0.284692	0.131044	0.304493	0.123605	0.178519	0.280748	0.0185363	0.296383	0.22199	0.252141	0.192466	0.444927	0.302561	0.138451
Pyramidospora	0.302771	0.326327	0.251951	0.380172	0.3441	0.308789	0.235752	0.394315	0.288785	0.349858	0.345827	0.521156	0.371492	0.349399	0.461492	0.273434	0.377523	0.31172	0.314828	0.286265	0.21114	0.523102	0.302787	0.341266	0.291899	0.280666	0.304762	0.273848	0.321786	0.339181	0.298673	0.308268	0.312129	0.441873	0.490503	0.338351	0.334685	0.235528	0.32042	0.332317	0.343502	0.292963	0.385186	0.339808	0.218635	0.375899	0.63122	0.385802	0.328293
Retiarius	0.319255	0.355162	0.389882	0.440818	0.38877	0.333961	0.380545	0.393891	0.463389	0.365311	0.385972	0.521815	0.431544	0.393177	0.511505	0.426197	0.428377	0.36859	0.352954	0.436337	0.39253	0.53354	0.333169	0.371157	0.322367	0.318383	0.326113	0.402238	0.336258	0.370671	0.321552	0.323778	0.335295	0.518265	0.442474	0.380818	0.346112	0.460596	0.335984	0.330861	0.394608	0.31739	0.412718	0.341023	0.370814	0.383845	0.570095	0.460684	0.344431
Speiropsis	0.281454	0.320073	0.315569	0.310122	0.314408	0.295558	0.30046	0.285865	0.402709	0.313246	0.364712	0.460917	0.320949	0.34606	0.426214	0.364603	0.367108	0.307477	0.279073	0.352032	0.303541	0.45669	0.315819	0.301149	0.292466	0.264756	0.29131	0.324826	0.297153	0.281237	0.278194	0.291097	0.304194	0.446488	0.526127	0.329725	0.305967	0.395019	0.300333	0.277451	0.340403	0.275756	0.374782	0.330587	0.295545	0.300271	0.563688	0.229948	0.299739
Stenocladiella	0.416249	0.430179	0.414337	0.472993	0.432381	0.398082	0.409931	0.490373	0.500425	0.388688	0.444525	0.646734	0.511529	0.420002	0.2093	0.548977	0.423257	0.441277	0.427348	0.451982	0.421524	0.6293	0.450149	0.433788	0.424321	0.425116	0.392532	0.484553	0.428942	0.444539	0.41064	0.392605	0.435718	0.385809	0.613755	0.406118	0.409253	0.511514	0.406274	0.410205	0.419873	0.417569	0.4518	0.437436	0.406273	0.433499	0.556052	0.481368	0.396736
Taeniospora	0.363849	0.401348	0.461307	0.449159	0.397902	0.366412	0.471466	0.503832	0.513291	0.359179	0.402631	0.479044	0.484317	0.438244	0.508545	0.491186	0.43143	0.360179	0.396044	0.495147	0.489387	0.369907	0.393051	0.402984	0.384998	0.387554	0.341941	0.480328	0.362697	0.386219	0.394405	0.344106	0.373288	0.402788	0.522882	0.444386	0.350052	0.497553	0.346273	0.389244	0.434922	0.366531	0.437379	0.402524	0.453447	0.408821	0.543373	0.458032	0.360654
Tetrachaetum	0.203601	0.164273	0.225835	0.321835	0.218641	0.0683679	0.242459	0.326018	0.282996	0.172831	0.100813	0.407593	0.318597	0.282986	0.343188	0.284409	0.319443	0.199376	0.172018	0.306943	0.265598	0.346502	0.221926	0.20316	0.179213	0.197033	0.0570183	0.271856	0.170985	0.214657	0.217981	0.0532287	0.190029	0.387292	0.434101	0.320518	0.0885037	0.302191	0.0779897	0.217127	0.295578	0.129335	0.311678	0.231493	0.232568	0.221081	0.440644	0.326925	0.0625303
Tetracladium	0.223323	0.233242	0.253455	0.328576	0.246687	0.181454	0.259262	0.342358	0.298821	0.223698	0.223274	0.398239	0.32184	0.274993	0.348535	0.304895	0.302494	0.25336	0.168975	0.315046	0.264944	0.36929	0.242546	0.236777	0.204159	0.218992	0.182835	0.280137	0.207447	0.224279	0.225065	0.178068	0.214596	0.395522	0.46486	0.29386	0.194962	0.305274	0.188051	0.224347	0.280083	0.149463	0.313915	0.27718	0.250916	0.224978	0.46614	0.300561	0.185974
Tricellula	0.219229	0.250699	0.272544	0.318656	0.26332	0.220599	0.2746	0.370072	0.312196	0.238767	0.272371	0.443662	0.352844	0.282226	0.389545	0.322593	0.32095	0.235638	0.200206	0.319014	0.269083	0.36897	0.261432	0.251346	0.219826	0.22145	0.217356	0.295374	0.244548	0.236066	0.222732	0.221685	0.241794	0.398848	0.457002	0.328676	0.237157	0.32043	0.229792	0.240614	0.291706	0.182347	0.309392	0.282456	0.265511	0.259355	0.529916	0.343258	0.241566
Triscelophorus	0.350505	0.368205	0.373889	0.414228	0.4149	0.309053	0.395039	0.470492	0.47515	0.364303	0.357613	0.511786	0.507185	0.366913	0.299944	0.499226	0.381185	0.399116	0.326402	0.44123	0.410243	0.49252	0.411322	0.374591	0.38758	0.38114	0.310188	0.426234	0.404752	0.383026	0.361985	0.29954	0.397953	0.359648	0.541421	0.337893	0.342	0.45366	0.334469	0.361242	0.364384	0.325105	0.4072	0.416559	0.386244	0.422546	0.527407	0.437132	0.30536
Varicosporium	0.193778	0.170085	0.229549	0.327744	0.208556	0.062381	0.251985	0.329758	0.283679	0.165842	0.0937106	0.41011	0.34753	0.274621	0.337294	0.299479	0.311587	0.176734	0.172367	0.323647	0.241317	0.352151	0.206495	0.197481	0.175824	0.204259	0.0397859	0.276533	0.169849	0.208683	0.211626	0.0453127	0.188804	0.394832	0.443521	0.315374	0.0797401	0.304879	0.0722458	0.202978	0.288706	0.136322	0.300233	0.22949	0.242217	0.219029	0.454481	0.319351	0.0518039
Variocladium	0.212738	0.224303	0.252178	0.314674	0.233543	0.170003	0.265196	0.298914	0.291089	0.0711814	0.2088	0.428727	0.306781	0.282835	0.370961	0.277033	0.319132	0.19019	0.198025	0.304188	0.253883	0.364982	0.218096	0.216779	0.191415	0.224263	0.175711	0.302048	0.212013	0.246922	0.216464	0.177042	0.192965	0.407503	0.423668	0.320303	0.177676	0.315303	0.175777	0.231502	0.287616	0.197474	0.312071	0.248732	0.251459	0.230377	0.484671	0.371295	0.185164
Vibrissea	0.233788	0.221961	0.268663	0.355481	0.2481	0.171894	0.28078	0.332788	0.317685	0.0984578	0.215636	0.459514	0.33489	0.312105	0.401036	0.319489	0.332292	0.232235	0.198645	0.325412	0.250898	0.399834	0.224648	0.213722	0.182027	0.240074	0.176746	0.317994	0.206229	0.239856	0.23418	0.178145	0.205084	0.415867	0.464486	0.336113	0.178922	0.333619	0.174063	0.266957	0.311577	0.182765	0.34797	0.258261	0.275915	0.246504	0.491916	0.356706	0.176428
Ypsilina	0.183086	0.236354	0.252555	0.300408	0.216283	0.168991	0.256934	0.336011	0.295691	0.17155	0.225908	0.405696	0.343838	0.324964	0.400157	0.312462	0.358247	0.0757121	0.207806	0.311587	0.263201	0.347597	0.240028	0.179831	0.190149	0.205054	0.177078	0.302534	0.203523	0.205393	0.191084	0.17662	0.204814	0.400778	0.474168	0.323068	0.19256	0.335241	0.18302	0.174415	0.326542	0.187538	0.343591	0.262511	0.247739	0.222432	0.489446	0.316982	0.186711
Wiesneriomyces	0.303516	0.34262	0.297463	0.312683	0.34345	0.297747	0.29217	0.382363	0.40321	0.319923	0.361044	0.462271	0.384058	0.360965	0.425119	0.352393	0.377051	0.309584	0.293687	0.344349	0.308501	0.455194	0.338475	0.332074	0.315719	0.291628	0.295923	0.332279	0.333498	0.300652	0.299927	0.299503	0.328652	0.422575	0.48641	0.319172	0.318194	0.391106	0.309464	0.298947	0.348061	0.313938	0.408244	0.355955	0.285122	0.315845	0.572852	0.172335	0.300145
Xylomyces	0.320956	0.263884	0.333823	0.328183	0.338156	0.302324	0.32458	0.353038	0.394371	0.304426	0.331441	0.429048	0.341073	0.241877	0.411308	0.370449	0.240836	0.357876	0.286559	0.367019	0.28054	0.437506	0.327037	0.338366	0.314527	0.331336	0.308502	0.364754	0.314746	0.31341	0.334737	0.309068	0.320767	0.450703	0.460956	0.342779	0.318947	0.372141	0.310391	0.349362	0.237045	0.328301	0.300694	0.306399	0.312595	0.362625	0.551569	0.429092	0.323855
[truncated: 16 more columns]
